# Supplementary material for: A Genome-Wide Screen for Genetic Variants That Modify the Recruitment of REST to Its Target Genes
Source: PLoS Genet. 2012 Apr 5;8(4):e1002624. doi: 10.1371/journal.pgen.1002624 (PMC3320604; doi:10.1371/journal.pgen.1002624)
Supplement: File S1 — Complete list of polymorphic RE1s identified in this study (First Generation pRE1 Catalogue). (XLS) [file pgen.1002624.s005.xls]

## Sheet: Sheet1
Supplementary File S1
Johnson et al.,
A Genome-wide Screen for Genetic Variants that Modify the Recruitment of REST to its Target Genes
						Notes
						Genes whose expression level directly responds to REST knockdown are indicated in the column “Known REST Target?”. The cell types where this has been observed are shown (HEK293, T47D, MCF10a from Wagoner et al, VASCULAR SMOOTH MUSCLE from Cheong et al).
pRE1 ID	Location (hg18)	FB Change (Minor - Major)	P-Value (t Test)	SNP ID	Frequency	Refseq ID	Gene Name	Location of pRE1 relative to gene TSS (- indicates upstream)	Known REST Target?	Disease Association
pRE1-1	chr1:186249287	0.14368	0.00223263	rs591282	CEU*	NM_024420	PLA2G4A	1184632	-	Schizophrenia
pRE1-2	chr10:16694444	0.177115	6.57282e-05	rs57270723	ND	NM_001010908	C1QL1	-90434	-
pRE1-3	chr8:21916675	0.0475777	0.0635632	rs34033679	ND	NM_182795	NPM2	-20916	-
pRE1-4	chr22:14705804	0.13312	0.000251411	rs2051229	ND	NM_001136213	POTEH	-37867	-
pRE1-5-1	chr14:90031546	0.22005	0.000204869	rs12893721	ND	NM_006888	CALM1	98420	-	Osteoarthritis
pRE1-5-2	chr14:90031546	0.263381	0.0102342	rs12893572	ND	NM_006888	CALM1	98420	-	Osteoarthritis
pRE1-6	chr10:83728154	-0.15637	1.09726e-06	rs11192022	ND	NM_001010848	NRG3	103077	-	Schizophrenia
pRE1-7	chr19:15052029	-0.0146294	0.0677653	rs58011966	ND	NM_001004713	OR1I1	-6848	-
pRE1-8	chr1:207390270	-0.00636202	0.365362	rs36021787	ND	NM_020439	CAMK1G	-433415	-
pRE1-9	chr18:39881775	-0.298588	0.0312656	rs8092075	CEU*	NM_015559	SETBP1	-633086	-	Acute myeloid leukemia
pRE1-10	chr1:115404843	0.0254499	1.306e-05	rs6537853	CEU*	NM_000549	TSHB	27336	-	Hypothyroidism
pRE1-11	chr16:7829717	0.0146637	0.194649	rs61607025	CEU*	NM_145893	A2BP1	506965	-	Primary billiary cirrhosis
pRE1-12	chr3:43338484	-0.0347603	0.126609	rs56225070	ND	NM_017719	SNRK	35384	-
pRE1-13	chr11:88077514	-0.0817776	0.000420906	rs4489745	CHB,JPT	NM_000842	GRM5	343324	-	Schizophrenia
pRE1-14	chr7:5225705	-0.0828268	0.00198377	rs28479319	CEU*	NM_001033520	WIPI2	5210	-
pRE1-15	chr6:117024868	0.102748	0.00239098	rs12663277	-	NM_001010892	RSPH4A	-19475	-	Ciliary dyskinesia
pRE1-16	chr1:18261461	-0.0687036	0.0328016	rs12037125	-	NM_032880	IGSF21	-45366	HEK293
pRE1-17	chr16:16698870	0.101667	0.00152281	rs62041546	ND	NM_001004067	NOMO3	464917	-
pRE1-18	chr14:77935587	0.0788409	0.00188853	rs11159355	CEU*	NM_004796	NRXN3	-251734	-	Waist circumference, addiction
pRE1-19	chr22:28204664	0.187903	0.00193924	rs59221441	ND	NM_021076	NEFH	-1555	HEK293	Amyotrophic lateral sclerosis
pRE1-20	chr19:11320989	0.258537	2.39652e-06	rs12984429	ND	NM_198536	TMEM205	-3267	-
pRE1-21	chr7:1719768	0.106192	0.0182539	rs11767622	ND	NM_032302	PSMG3	-143613	-
pRE1-22	chr22:25675371	-0.124939	0.0120461	rs5761858	CEU	NR_003491	MIAT	272933	-	Myocardial infarction
pRE1-23	chr17:23114277	0.253734	5.8947e-05	rs28944187	ND	NM_000625	NOS2	37405	HEK293	Hypertension, malaria infection
pRE1-24	chr8:143374761	-0.253436	7.63861e-05	rs28396985	CEU*	NM_145003	TSNARE1	107683	-
pRE1-25	chr5:162925224	0.125247	0.00292432	rs17061938	YRI	NM_013283	MAT2B	60061	-
pRE1-26	chr20:59960608	0.0256416	0.128528	rs6089561	ND	NM_003185	TAF4	113653	-	Huntington's disease
pRE1-27	chr19:60383380	0.110877	0.00481993	rs60345290	CEU*	NM_003180	SYT5	152	T47D
pRE1-28	chr3:67247090	-0.00534624	0.412612	rs57994085	ND	NM_032505	KBTBD8	114997	-	Height
pRE1-29	chr20:30660276	0.0584411	0.0306059	rs41293136	ND	NM_182584	CR20ORF203	22813	-
pRE1-30	chr11:983956	0.0298702	0.104451	rs35001393	ND	NM_005961	MUC6	42750	-
pRE1-31-1	chr5:1476347	0.255114	1.27077e-05	rs423091	ND	NM_001044	SLC6A3	20012	-	Attention deficit hyperactivity disorder, major affective disorder, tobacco addiction
pRE1-31-2	chr5:1476347	0.0762615	0.00128239	rs28380002	ND	NM_001044	SLC6A3	20012	-	Attention deficit hyperactivity disorder, major affective disorder, tobacco addiction
pRE1-32	chr1:241249144	0.248542	4.20924e-06	rs61823647	ND	NM_001042405	CEP170	236102	-
pRE1-33	chr15:81129125	0.347908	1.71783e-07	rs2303988	ND	NM_030594	CPEB1	-15342	HEK293	Chronic lymphocytic leukemia
pRE1-34	chr3:13901643	0.303112	7.85637e-06	rs12629044	CEU*	NM_004625	WNT7A	-5024	-	Limb deformity
pRE1-35	chr16:47121638	0.235794	6.63623e-06	rs6500392	CEU*	NM_153029	N4BP1	79983	-
pRE1-36	chr20:58929675	-0.529907	8.59126e-07	rs6093022	CEU*	NM_001794	CDH4	-331290	HEK293	Colorectal cancer, gastric cancer
pRE1-37	chr1:11828357	0.468206	1.28205e-06	rs12565	ND	NM_006172	NPPA	2070	VASCULAR SMOOTH MUSCLE	Familial atrial fibrillation
pRE1-38-1	chr2:91125788	0.0627248	0.00883172	rs2599127	ND	NM_144563	RPIA	2353497	-	Ribose 5-phosphate isomerase deficiency
pRE1-38-2	chr2:91125788	0.255564	0.00274394	rs2599127	ND	NM_144563	RPIA	2353497	-	Ribose 5-phosphate isomerase deficiency
pRE1-38-3	chr2:91125788	0.136747	9.63615e-05	rs2891918	ND	NM_144563	RPIA	2353497	-	Ribose 5-phosphate isomerase deficiency
pRE1-39	chr1:38314496	0.0328925	0.0788258	rs12129855	-	NM_002699	POU3F1	-29443	-	Schizophrenia
pRE1-40	chr3:86414208	-0.0631298	0.00898863	rs12487962	ND	NM_153184	CADM2	555886	-
pRE1-41	chr22:33578108	0.182339	6.8822e-05	rs9610164	ND	NM_001008494	ISX	-214022	-	Vitamin A metabolism
pRE1-42	chr20:43577393	0.202822	0.00236491	rs6130854	ND	NM_080827	WFDC6	24155	MCF10a
pRE1-43	chr19:38576373	0.23897	0.000266202	rs58865132	ND	NM_001806	CEBPG	19924	-	Acute myeloid leukemia
pRE1-44	chr19:41256390	0.146784	0.00055935	rs56218447	ND	NM_001083961	WDR62	18730	-
pRE1-45	chr5:169971519	0.0419289	0.00186181	rs35408805	ND	NM_014592	KCNIP1	107364	-	Schizophrenia
pRE1-46	chr1:6985569	0.0502602	0.0223151	rs11120813	CHB,CEU,JPT,YRI	NM_015215	CAMTA1	217598	-	Neuroblastoma
pRE1-47	chr2:60366871	0.0495004	0.00845286	rs35657407	ND	NM_018014	BCL11A	267250	-	Foetal haemoglobin
pRE1-48	chr11:126052725	0.0646717	0.00828983	rs12291640	-	NM_032531	KIRREL3	-114703	-	Mental retardation
pRE1-49	chr20:40686144	0.185163	4.3814e-05	rs1040480	CHB,CEU,JPT,YRI	NM_133170	PTPRT	565643	-	Various cancers
pRE1-50	chr7:64922879	0.215614	9.08626e-06	rs62469938	ND	NM_173517	VKORC1L1	-52880	-
pRE1-51	chr11:49830461	0.150948	0.0207233	rs61904469	CEU*	NM_001001955	OR4C13	-100090	-
pRE1-52	chr19:41062717	0.0267317	0.0753224	rs61623584	ND	NM_001024807	APLP1	11476	HEK293	Tumour suppressor
pRE1-53	chr10:125222245	-0.0880033	0.00720043	rs12244739	CEU,YRI	NM_153442	GPR26	-193616	-	Glioblastoma
pRE1-54	chr13:29431404	0.0980751	0.00880346	rs745252	ND	NM_007106	UBL3	-108584	-
pRE1-55	chr20:61747214	0.205784	2.97573e-05	rs6062472	ND	NM_015894	STMN3	8012	HEK293, T47D, MCF10a
pRE1-56	chr4:3840072	-0.108067	0.00135563	rs3979	CEU*	NM_000683	ADRA2C	101978	-	Congestive heart failure
pRE1-57	chr8:137199432	0.271829	0.00279864	rs62526589	CEU*	NM_006558	KHDRBS3	660550	-	Medulloblastoma, childhood absence epilepsy
pRE1-58	chr8:143374733	0.106283	0.00362362	rs28396985	ND	NM_145003	TSNARE1	107711	-
pRE1-59	chr9:118157319	-0.159749	0.000156046	rs11356865	ND	NM_002581	PAPPA	201427	-	Cardiac disease, birthweight
pRE1-60	chr19:4720717	0.23007	0.000270383	rs28713481	ND	NR_027148	PGSF3	600	-
pRE1-61	chr22:32763132	0.282142	1.59701e-05	rs5994827	ND	NM_133642	LARGE	-116722	-	Muscular dystrophy
pRE1-62	chr3:10153511	0.215473	1.0429e-07	rs6796538	CEU*	NM_198156	VHL	-4808	-	Erythrocytosis, pheochromocytoma, renal cell carcinoma
pRE1-63	chr1:157444668	0.105923	0.00139037	rs34154675	ND	NM_002036	DARC	4947	-	Malaria, white blood cell count
pRE1-64	chr11:129340555	0.497856	1.2074e-06	rs12802622	CEU,JPT,YRI	NM_199439	PRDM10	-17828	-
pRE1-65	chr11:11345063	0.270903	4.39938e-06	rs16909532	-	NM_198516	GALNTL4	255062	-
pRE1-66	chr15:41449889	0.102849	0.0128084	rs62021172	ND	NM_152455	ZSCAN29	-339	-
pRE1-67	chr16:88422513	0.373805	0.000121075	rs2376876	ND	NM_032451	SPIRE2	105	MCF10a
pRE1-68	chr17:69101976	-0.0533595	0.000279113	rs34261915	ND	NM_001144952	SDK2	49846	-	Panic disorder
pRE1-69	chr22:33141085	-0.124124	0.00274082	rs9621935	ND	NM_133642	LARGE	-494675	-	Muscular dystrophy
pRE1-70	chr10:94137238	0.265451	0.000191485	rs11594670	-	NM_017824	MARCH5	96338	-
pRE1-71	chr14:102663364	-0.0330044	0.0343798	rs12884397	ND	NM_006291	TNFAIP2	947	-
pRE1-72	chr15:75894622	0.193531	1.29921e-05	rs55805135	ND	NM_032808	LINGO1	-182858	-	Essential tremor
pRE1-73	chr16:88422513	0.531165	8.91635e-07	rs1079556	ND	NM_032451	SPIRE2	105	MCF10a
pRE1-74	chr16:59634345	0.100986	0.000619381	rs62047917	ND	NM_001796	CDH8	993895	-	Non small cell lung cancer
pRE1-75	chr19:56617234	0.176545	3.07649e-06	rs10405072	ND	NM_033130	SIGLEC10	-3971	-
pRE1-76	chr19:45318825	0.365223	1.35422e-07	rs12461190	-	NM_001010880	ZNF780A	-30140	-
pRE1-77	chr2:77135761	-0.0718454	0.00375667	rs57715014	ND	NM_024993	LRRTM4	464741	-
pRE1-78	chr21:42269254	0.102047	0.000291382	rs34532428	ND	NM_015500	C2CD2	-22186	-
pRE1-79	chr4:26728358	0.554795	7.72238e-08	rs16878854	CEU*	NM_020860	STIM2	256947	-
pRE1-80	chr6:89304738	0.00862488	0.122509	rs7742156	CEU*	NM_016083	CNR1	-392935	-	Obesity, bipolar disorder, depression, heroin addiction
pRE1-81	chr6:89250020	0.0151886	0.114627	rs62430860	ND	NM_016083	CNR1	-338217	-	Obesity, bipolar disorder, depression, heroin addiction
pRE1-82	chr9:130021147	0.318551	2.20495e-05	rs36009729	ND	NM_001005336	DNM1	15663	-	Nicotine dependence
