# Supplementary material for: A Genome-Wide Screen for Genetic Variants That Modify the Recruitment of REST to Its Target Genes
Source: PLoS Genet. 2012 Apr 5;8(4):e1002624. doi: 10.1371/journal.pgen.1002624 (PMC3320604; doi:10.1371/journal.pgen.1002624)
Supplement: File S2 — Raw EMSA quantification data. (XLS) [file pgen.1002624.s006.xls]

## Sheet: EMSA quantification
Supplementary File S2
Johnson et al.,
A Genome-wide Screen for Genetic Variants that Modify the Recruitment of REST to its Target Genes
Key:	EMSA number refers to the individual experiment where this quantification was performed.
	"27_MAJ_2" indicates the values for pRE1-27, MAJOR allele, 2nd technical replicate
	"bound" and "unbound" columns contain the raw intensity values from ImageQuant software for the Bound and Unbound fractions of labelled RE1 DNA probe.
				EMSA117	bound	unbound	fraction bound	average	stat.dev.		Minor - Major		EMSA118	bound	unbound	fraction bound	average	stat.dev.		Minor - Major
				N2_MIN_3	1.72624e+06	8.39636e+06	0.170533	0.148473	0.0194038	N2_MIN	-0.0458528		N4_MIN_3	4.67612e+06	4.96559e+06	0.484989	0.462527	0.0207711	N4_MIN	-0.03282
				N2_MIN_2	1390672	8.48369e+06	0.140837	0.194326	0.0077888	N2_MAJ			N4_MIN_2	3.80888e+06	4.76942e+06	0.444013	0.495347	0.00415744	N4_MAJ
				N2_MIN_1	1.28386e+06	8.29366e+06	0.134049	0.345394	0.0425948	N1_MIN	-0.0317402		N4_MIN_1	4.05829e+06	4.7914e+06	0.45858	0.511916	0.0175384	N3_MIN	-0.0190942
				N2_MAJ_3	1.64063e+06	7.21167e+06	0.185334	0.377134	0.0346292	N1_MAJ			N4_MAJ_3	5.78617e+06	5.83295e+06	0.497987	0.53101	0.0137386	N3_MAJ
				N2_MAJ_2	1.88286e+06	7593502	0.19869						N4_MAJ_2	5.5785e+06	5.79331e+06	0.490555
				N2_MAJ_1	1.71421e+06	6.9019e+06	0.198955						N4_MAJ_1	5.62587e+06	5.68242e+06	0.4975		T-Test
				N1_MIN_3	2.83016e+06	6.47846e+06	0.304036		T-Test				N3_MIN_3	4.9252e+06	5.09092e+06	0.491727		0.0275128	N4
				N1_MIN_2	4.07465e+06	6.39662e+06	0.389127		0.00956509	N2			N3_MIN_2	5.30871e+06	4.88806e+06	0.520626		0.105927	N3
				N1_MIN_1	3.36658e+06	6.44796e+06	0.34302		0.186637	N1			N3_MIN_1	5.29978e+06	4.82602e+06	0.523394
				N1_MAJ_3	2.5209e+06	4.91997e+06	0.338791						N3_MAJ_3	4.07644e+06	3.65385e+06	0.527333
				N1_MAJ_2	3.13389e+06	4.97487e+06	0.386482						N3_MAJ_2	4.14962e+06	3.83835e+06	0.519484
				N1_MAJ_1	3.73098e+06	5.45568e+06	0.40613						N3_MAJ_1	4.58794e+06	3.8116e+06	0.546213
				neg.control_3	1.20757e+07	602785	0.952456						neg.control_4	9.78737e+06	642339	0.938413
				pos.control_3	2.77505e+06	8.64701e+06	0.242956						pos.control_4	2.2581e+06	6.58373e+06	0.255389
				EMSA115	bound	unbound	fraction bound	average	stat.dev.				EMSA116	bound	unbound	fraction bound	average	stat.dev.
				27_MIN_3	2.98181e+06	4.35785e+06	0.40626	0.388143	0.026286	27_MIN	0.110877		42_MIN_3	8.60169e+06	4.15765e+06	0.674148	0.700109	0.0257493	42_MIN	0.202822
				27_MIN_2	4.93076e+06	7.39075e+06	0.400175	0.277266	0.0318204	27_MAJ			42_MIN_2	8.73617e+06	3.73453e+06	0.700536	0.497286	0.0561856	42_MAJ
				27_MIN_1	3.58829e+06	6.43502e+06	0.357995	0.35079	0.0126966	26_MIN	0.0256416		42_MIN_1	8.82235e+06	3.33565e+06	0.725642	0.75667	0.00700829	37_MIN	0.468206
				27_MAJ_3	1.83261e+06	5.78645e+06	0.24053	0.325148	0.0311356	26_MAJ			42_MAJ_3	6.44858e+06	5.34136e+06	0.546956	0.288464	0.0195382	MAJOR ALLELE
				27_MAJ_2	2.35429e+06	5.62545e+06	0.295033						42_MAJ_2	4.51973e+06	4.36693e+06	0.508597			MINOR ALLELE
				27_MAJ_1	2.32086e+06	5.51364e+06	0.296236		T-Test				42_MAJ_1	4.3196e+06	5.5808e+06	0.436306		T-Test
				26_MIN_3	3.57318e+06	6.57125e+06	0.352231		0.00481993	27			37_MIN_3	9.63269e+06	3.15941e+06	0.753019		0.00236491	42
				26_MIN_2	3.18738e+06	6.25855e+06	0.337434		0.128528	26			37_MIN_2	8.67161e+06	2.66754e+06	0.76475		1.28205e-06	37
				26_MIN_1	4.18245e+06	7.34884e+06	0.362704						37_MIN_1	9.26292e+06	3.05084e+06	0.752241
				26_MAJ_3	2.90662e+06	6.85701e+06	0.297699						37_MAJ_3	2.85775e+06	7.81238e+06	0.267827
				26_MAJ_2	3.27536e+06	6.99979e+06	0.318765						37_MAJ_2	3.76325e+06	9.17384e+06	0.290888
				26_MAJ_1	3.99995e+06	7.14258e+06	0.35898						37_MAJ_1	4.27527e+06	9.66535e+06	0.306677
				neg.control_1	1.11951e+07	7.28536e+06	0.605781						neg.control_2	1.19286e+07	696348	0.944844
				pos.control_1	2.38313e+06	7.42814e+06	0.242897						pos.control_2	2.68852e+06	9.12682e+06	0.227545
				EMSA109	bound	unbound	fraction bound	average	stat.dev.				EMSA110	bound	unbound	fraction bound	average	stat.dev.
				50_MIN_3	5.88341e+06	3.5563e+06	0.623262	0.630475	0.0148935	50_MIN	0.215614		52_MIN_3	1.70923e+06	7.17683e+06	0.19235	0.1895	0.0153344	52_MIN	0.0267317
				50_MIN_2	5.9869e+06	3.66067e+06	0.620561	0.414861	0.00472428	50_MAJ			52_MIN_2	1.37388e+06	6.57036e+06	0.17294	0.162768	0.0211104	52_MAJ
				50_MIN_1	4.95684e+06	2.69732e+06	0.647601	0.754387	0.00144058	49_MIN	0.185163		52_MIN_1	1.70412e+06	6.68192e+06	0.20321	0.522496	0.00608313	51_MIN	0.150948
				50_MAJ_3	3.38536e+06	4.672e+06	0.420157	0.569224	0.0199014	49_MAJ			52_MAJ_3	968945	5.72633e+06	0.144721	0.371548	0.0880395	51_MAJ
				50_MAJ_2	3.79942e+06	5.44307e+06	0.411081						52_MAJ_2	1.08849e+06	5.81809e+06	0.157602
				50_MAJ_1	3.72493e+06	5.28677e+06	0.413344		T-Test				52_MAJ_1	1.44334e+06	6.31729e+06	0.185982		T-Test
				49_MIN_3	6.99056e+06	2.2557e+06	0.756042		9.08626e-06	50			51_MIN_3	4.08244e+06	3.65688e+06	0.527493		0.0753224	52
				49_MIN_2	6.65142e+06	2.17356e+06	0.753704		4.3814e-05	49			51_MIN_2	5.41835e+06	5.08798e+06	0.515723		0.0207233	51
				49_MIN_1	7.25069e+06	2.37307e+06	0.753415						51_MIN_1	4.25426e+06	3.86034e+06	0.524273
				49_MAJ_3	5.93036e+06	4.52188e+06	0.567377		0.569224	0.0199014			51_MAJ_3	2.49108e+06	3.55004e+06	0.412354
				49_MAJ_2	4146238	2.88147e+06	0.589985		0.754387	0.00144058			51_MAJ_2	2.15608e+06	5.81436e+06	0.27051
				49_MAJ_1	5.70475e+06	4.66167e+06	0.55031						51_MAJ_1	3.77575e+06	4.96884e+06	0.431781
				EMSA105	bound	unbound	fraction bound	average	stat.dev.				EMSA106	bound	unbound	fraction bound	average	stat.dev.
				40_MIN_3	5312763,24	4880162,86	0.521221	0.551257	0.0266118	40_MIN	-0.0631298		44_MIN_3	5971124,11	3272333,01	0.645984	0.680483	0.0299874	44_MIN	0.146784
				40_MIN_2	3754990,65	2810922,22	0.571892	0.614387	0.00946976	40_MAJ			44_MIN_2	4779540,93	2095862,03	0.695165	0.533699	0.00502864	44_MAJ
				40_MIN_1	9687267,47	7591080,36	0.560659	0.478508	0.00481815	39_MIN	0.0328925		44_MIN_1	6165849,92	2638728,07	0.7003	0.534599	0.0178762	41_MIN	0.182339
				40_MAJ_3	8837672,23	5416850,37	0.619991	0.445615	0.0324703	39_MAJ			44_MAJ_3	4226252,1	3681497,89	0.534444	0.35226	0.0128808	41_MAJ
				40_MAJ_2	9536052,3	5851707,19	0.619717						44_MAJ_2	4278249,67	3669265,55	0.538313
				40_MAJ_1	9736146,8	6397903,18	0.603453		T-Test				44_MAJ_1	4373525,87	3904354,57	0.528339		T-Test
				39_MIN_3	9199878,77	9809547,62	0.483964		0.00898863	40			41_MIN_3	4959330,58	4440937	0.527573		0.00055935	44
				39_MIN_2	7496192,15	8290633,84	0.474838		0.0788258	39			41_MIN_2	5395653,27	4954680,82	0.521302		6.8822e-05	41
				39_MIN_1	7185899,09	7887712,16	0.47672						41_MIN_1	4268672,28	3423734,03	0.55492
				39_MAJ_3	5652946,34	8110916,02	0.410709						41_MAJ_3	3642649,59	6370469,42	0.363788
				39_MAJ_2	2293268,4	2789166,57	0.451215						41_MAJ_2	3640858,66	6625646,72	0.354635
				39_MAJ_1	4290865,23	4744027,86	0.474922						41_MAJ_1	3085555,63	6033683,18	0.338357
				EMSA107	bound	unbound	fraction bound	average	stat.dev.				EMSA108	bound	unbound	fraction bound	average	stat.dev.
				46_MIN_3	4087993,8	5841903,81	0.411685	0.415677	0.010223	46_MIN	0.0502602		48_MIN_3	6795412,78	5533621,12	0.551172	0.574143	0.0266562	48_MIN	0.0646717
				46_MIN_2	3724225,43	4991623,29	0.427293	0.365417	0.0283511	46_MAJ			48_MIN_2	6181445,65	4063405,41	0.603371	0.509471	0.00931318	48_MAJ
				46_MIN_1	4029977,08	5846163,78	0.408052	0.586731	0.00467777	45_MIN	0.0419289		48_MIN_1	6008385,73	4571878,21	0.567886	0.689405	0.0198306	47_MIN	0.0495004
				46_MAJ_3	3476491,12	6615078,4	0.344495	0.544802	0.0110146	45_MAJ			48_MAJ_3	4224766,24	4240138,53	0.499092	0.639904	0.00890852	47_MAJ
				46_MAJ_2	3877765,79	5873124,39	0.397683						48_MAJ_2	5631179,61	5258788,83	0.517098
				46_MAJ_1	2931452,49	5347800,49	0.354072		T-Test				48_MAJ_1	5282774,59	5030637,34	0.512224		T-Test
				45_MIN_3	6086747,85	4285858,82	0.58681		0.0223151	46			47_MIN_3	7574584,17	3684699,13	0.672741		0.00828983	48
				45_MIN_2	5483309,34	3788928,59	0.591368		0.00186181	45			47_MIN_2	7759703,62	3582651,79	0.684135		0.00845286	47
				45_MIN_1	6002988,36	4311177,32	0.582014						47_MIN_1	8649098,87	3509816,99	0.711338
				45_MAJ_3	4781530,95	3801511,16	0.55709						47_MAJ_3	7428772,22	4073191,81	0.64587
				45_MAJ_2	4541702,2	3845603,14	0.541497						47_MAJ_2	8105470,45	4477163,96	0.644179
				45_MAJ_1	6193059,03	5365081,69	0.535818						47_MAJ_1	6970141,71	4099476,9	0.629664
				EMSA103	bound	unbound	fraction bound	average	stat.dev.
				38_MIN3_3	1.13658e+07	5.91293e+06	0.657792	0.683066	0.0268139	38_MIN3	0.0627248
				38_MIN3_2	1.01146e+07	4.75516e+06	0.680212	0.875904	0.0807714	38_MIN2	0.255564
				38_MIN3_1	1.15068e+07	4.67281e+06	0.711192	0.757088	0.0162406	38_MIN	0.136747
				38_MIN2_3	1.20876e+07	1.5931e+06	0.883551	0.620341	0.0077651	38_MAJ
				38_MIN2_2	-120730	-6009.93	0.95258
				38_MIN2_1	1.27348e+07	3.35299e+06	0.791582		T-Test
				38_MIN_3	1.2533e+07	4.33073e+06	0.743193		0.00883172	38_3
				38_MIN_2	1.03669e+07	3.01076e+06	0.774942		0.00274394	38_2
				38_MIN_1	1.29425e+07	4.24248e+06	0.753128		9.63615e-05	38_1
				38_MAJ_3	8.53171e+06	5.34779e+06	0.614699
				38_MAJ_2	9.02827e+06	5.60126e+06	0.617127
				38_MAJ_1	1.03825e+07	6.1187e+06	0.629197
				EMSA88	bound	unbound	fraction bound	average	stat.dev.				EMSA89	bound	unbound	fraction bound	average	stat.dev.
				15_MIN_3	2.22564e+06	3.65238e+06	0.378638	0.357759	0.0243843	15_MIN	0.102748		17_MIN_3	3.61376e+06	4.96143e+06	0.42142	0.438775	0.0187591	17_MIN	0.101667
				15_MIN_2	3.0715e+06	5.37411e+06	0.36368	0.255011	0.0197904	15_MAJ			17_MIN_2	3.61272e+06	4.26366e+06	0.458678	0.337108	0.0200769	17_MAJ
				15_MIN_1	1.94398e+06	3.92978e+06	0.33096	0.568269	0.00801264	14_MIN	-0.0828268		17_MIN_1	3.69168e+06	4.77109e+06	0.436226	0.218234	0.045929	16_MIN	-0.0687036
				15_MAJ_3	1.41287e+06	4.67266e+06	0.232169	0.651096	0.0226779	14_MAJ			17_MAJ_3	2.86006e+06	5.27453e+06	0.351592	0.286938	0.0112545	16_MAJ
				15_MAJ_2	1.91615e+06	5.29172e+06	0.265841						17_MAJ_2	3.11518e+06	6.79976e+06	0.31419
				15_MAJ_2	1.93242e+06	5.3045e+06	0.267023		T-Test				17_MAJ_2	1.95428e+06	3.70141e+06	0.345542		T-Test
				14_MIN_3	4.14984e+06	3.04364e+06	0.576889		0.00239098	15			16_MIN_3	1.3287e+06	5.79557e+06	0.186504		0.00152281	17
				14_MIN_2	4.66795e+06	3.56666e+06	0.56687		0.00198377	14			16_MIN_2	1.81887e+06	7.40006e+06	0.197297		0.0328016	16
				14_MIN_1	3737791	2.92437e+06	0.561048						16_MIN_1	1.58828e+06	4.27468e+06	0.270901
				14_MAJ_3	4.34388e+06	2.45286e+06	0.639113						16_MAJ_3	3.0286e+06	7.56331e+06	0.285935
				14_MAJ_2	3.41996e+06	1.62981e+06	0.677251						16_MAJ_2	2.01966e+06	5.29217e+06	0.276218
				14_MAJ_2	4.80832e+06	2.74098e+06	0.636923						16_MAJ_2	2.33544e+06	5.4843e+06	0.29866
				EMSA90	bound	unbound	fraction bound	average	stat.dev.				EMSA91	bound	unbound	fraction bound	average	stat.dev.
				19_MIN_3	7.30596e+06	4.11785e+06	0.639538	0.664558	0.0394398	19_MIN	0.187903		21_MIN_3	1.17874e+07	7121629	0.623375	0.682558	0.0586155	21_MIN	0.106192
				19_MIN_2	6.39473e+06	3.53323e+06	0.644113	0.476655	0.0372172	19_MAJ			21_MIN_2	1.47927e+07	6.84321e+06	0.68371	0.576366	0.010153	21_MAJ
				19_MIN_1	6.68838e+06	2.73157e+06	0.710022	0.45975	0.0101747	18_MIN	0.0788409		21_MIN_1	1.40016e+07	4.90443e+06	0.740589	0.604323	0.0128758	20_MIN	0.258537
				19_MAJ_3	3.84329e+06	4.14082e+06	0.481367	0.380909	0.0201679	18_MAJ			21_MAJ_3	1.1781e+07	9.01748e+06	0.566435	0.345785	0.00373814	20_MAJ
				19_MAJ_2	4.79851e+06	6.17437e+06	0.437306						21_MAJ_2	1.12376e+07	7.91539e+06	0.586727
				19_MAJ_2	5.49492e+06	5.25222e+06	0.511292		T-Test				21_MAJ_2	1.02366e+07	7.53731e+06	0.575934		T-Test
				18_MIN_3	4540436	5.17785e+06	0.467205		0.00193924	19			20_MIN_3	1.24393e+07	7.83221e+06	0.613634		0.0182539	21
				18_MIN_2	4.37454e+06	5.3866e+06	0.448159		0.00188853	18			20_MIN_2	1.03014e+07	6.59429e+06	0.609705		2.39652e-06	20
				18_MIN_1	4.52855e+06	5.23364e+06	0.463887						20_MIN_1	1.216e+07	8.46316e+06	0.589629
				18_MAJ_3	3.5365e+06	5412676	0.395176						20_MAJ_3	5.55857e+06	1.03739e+07	0.348882
				18_MAJ_2	3.21154e+06	5.02918e+06	0.389716						20_MAJ_2	6.61358e+06	1.27451e+07	0.341633
				18_MAJ_2	3.08046e+06	5.52812e+06	0.357836						20_MAJ_2	6.98096e+06	1.31463e+07	0.346841
				EMSA96	bound	unbound	fraction bound	average	stat.dev.				EMSA97	bound	unbound	fraction bound	average	stat.dev.
				23_MIN_3	2.31842e+06	2.61377e+06	0.470058	0.488919	0.0201122	23_MIN	0.253734		25_MIN_3	4.53813e+06	3.30038e+06	0.578953	0.57637	0.00417466	25_MIN	0.125247
				23_MIN_2	3.67698e+06	3.87926e+06	0.486615	0.235185	0.0215516	23_MAJ			25_MIN_2	5.48074e+06	3.99161e+06	0.578604	0.451124	0.0402613	25_MAJ
				23_MIN_1	2.93748e+06	2.82134e+06	0.510084	0.138989	0.0574111	22_MIN	-0.124939		25_MIN_1	4.01382e+06	3.00882e+06	0.571554	0.563662	0.0274322	24_MIN	-0.253436
				23_MAJ_3	1.55711e+06	5.56651e+06	0.218584	0.263927	0.0211784	22_MAJ			25_MAJ_3	4.20099e+06	5.77739e+06	0.421009	0.817098	0.0153752	24_MAJ
				23_MAJ_2	1.57523e+06	5.35098e+06	0.227431						25_MAJ_2	4.22339e+06	5.47422e+06	0.435508
				23_MAJ_2	1.43767e+06	4.10161e+06	0.259541		T-Test				25_MAJ_2	3.85229e+06	3.90108e+06	0.496853		T-Test
				22_MIN_3	590956	6.26475e+06	0.0861992		5.8947e-05	23			24_MIN_3	5.43311e+06	4.47849e+06	0.548157		0.00292432	25
				22_MIN_2	1.27709e+06	5.10483e+06	0.200111		0.0120461	22			24_MIN_2	4.20805e+06	3.47799e+06	0.547493		7.63861e-05	24
				22_MIN_1	1.02548e+06	6.82326e+06	0.130656						24_MIN_1	4.6419e+06	3.15521e+06	0.595335
				22_MAJ_3	1.91657e+06	5.89426e+06	0.245373						24_MAJ_3	8.58593e+06	1.90917e+06	0.818089
				22_MAJ_2	1.59754e+06	4.56088e+06	0.259408						24_MAJ_2	6.58498e+06	1.3301e+06	0.831953
				22_MAJ_1	1.59486e+06	3.96214e+06	0.287						24_MAJ_1	8.10692e+06	2.01091e+06	0.801251
				EMSA98	bound	unbound	fraction bound	average	stat.dev.				EMSA99	bound	unbound	fraction bound	average	stat.dev.
				29_MIN_3	4.38618e+06	6.52691e+06	0.401919	0.383297	0.0300034	29_MIN	0.0584411		32_MIN_3	3.46662e+06	4.74394e+06	0.422215	0.433433	0.010935	32_MIN	0.248542
				29_MIN_2	4.02314e+06	6.05268e+06	0.399286	0.324856	0.0252379	29_MAJ			32_MIN_2	3.45144e+06	4.32101e+06	0.444061	0.184891	0.0100405	32_MAJ
				29_MIN_1	2.8082e+06	5.24547e+06	0.348686	0.149799	0.0280701	28_MIN	-0.00534624		32_MIN_1	3.22689e+06	4.20793e+06	0.434024	0.29777	0.00758116	30_MIN	0.0298702
				29_MAJ_3	2.61077e+06	6.12476e+06	0.298868	0.155145	0.0274811	28_MAJ			32_MAJ_3	1.20176e+06	5.12036e+06	0.190089	0.2679	0.0337341	30_MAJ
				29_MAJ_2	2.67603e+06	5.52183e+06	0.32643						32_MAJ_2	1.48114e+06	6.2627e+06	0.191267
				29_MAJ_1	3922690	7.30842e+06	0.34927		T-Test				32_MAJ_1	1.17363e+06	5.59794e+06	0.173317		T-Test
				28_MIN_3	1.98741e+06	8.92367e+06	0.182146		0.0306059	29			30_MIN_3	2.64244e+06	6.16907e+06	0.299885		4.20924e-06	32
				28_MIN_2	1.53157e+06	1.00855e+07	0.131838		0.412612	28			30_MIN_2	1.94474e+06	4.77619e+06	0.289356		0.104451	30
				28_MIN_1	1.45308e+06	9.27758e+06	0.135414						30_MIN_1	1.89351e+06	4.33373e+06	0.304069
				28_MAJ_3	1.3779e+06	8.29382e+06	0.142467						30_MAJ_3	2.11266e+06	4.82252e+06	0.304629
				28_MAJ_2	1.95765e+06	8529171	0.186677						30_MAJ_2	1.93736e+06	6.19252e+06	0.238301
				28_MAJ_1	1.39777e+06	8.85787e+06	0.136292						30_MAJ_1	2.09884e+06	5.94981e+06	0.260769
				EMSA87	bound	unbound	fraction bound	average	stat.dev.				EMSA92	bound	unbound	fraction bound	average	stat.dev.
				13_MIN_3	1.16064e+06	5.34942e+06	0.178284	0.162335	0.013894	13_MIN	-0.0817776		5_MIN2_3	2.84409e+06	2.7075e+06	0.512302	0.48891	0.122609	5_MIN2	0.263381
				13_MIN_2	1.48533e+06	8.04379e+06	0.155873	0.244113	0.00737133	13_MAJ			5_MIN2_2	2.40825e+06	4.351e+06	0.35629	0.445578	0.035094	5_MIN	0.22005
				13_MIN_1	1.56118e+06	8.65266e+06	0.15285	0.573677	0.0430124	12_MIN	-0.0347603		5_MIN2_1	4.43455e+06	2.97938e+06	0.598138	0.225528	0.00166821	5_MAJ
				13_MAJ_3	1.76287e+06	5659864	0.237496	0.608438	0.0137182	12_MAJ			5_MIN_3	6.31805e+06	8.53556e+06	0.425355
				13_MAJ_2	2.93102e+06	8.69733e+06	0.252058						5_MIN_2	6.11026e+06	6.45968e+06	0.486101		T-Test
				13_MAJ_2	1.59113e+06	4.96256e+06	0.242784		T-Test				5_MIN_1	6.28121e+06	8.48843e+06	0.425279		0.0102342	5_2
				12_MIN_3	6.38016e+06	3.97291e+06	0.616258		0.000420906	13			5_MAJ_3	3.94459e+06	1.36096e+07	0.22471		0.000204869	5
				12_MIN_2	5.03681e+06	4.4622e+06	0.530246		0.126609	12			5_MAJ_2	4.46927e+06	1.54448e+07	0.224428
				12_MIN_1	4.12741e+06	3.05659e+06	0.574529						5_MAJ_1	3.46029e+06	1.17533e+07	0.227448
				12_MAJ_3	6.09328e+06	3.72152e+06	0.620825
				12_MAJ_2	6.29353e+06	4.01033e+06	0.610794
				12_MAJ_1	5.2666e+06	3.6043e+06	0.593694
													EMSA102	bound	unbound	fraction bound	average	stat.dev.
				EMSA95	bound	unbound	fraction bound	average	stat.dev.				36_MIN_3	1.16917e+06	7.58058e+06	0.133624	0.141057	0.0136654	36_MIN	-0.529907
				8_MIN_3	3.09284e+06	6.0847e+06	0.337001	0.337001	0.00906683	8_MIN	-0.00636202		36_MIN_2	1.29928e+06	8.49041e+06	0.13272	0.670964	0.0162747	36_MAJ
				8_MIN_2	3.0375e+06	5.76748e+06	0.344975	0.343363	0.00607882	8_MAJ			36_MIN_1	2.05233e+06	1.10342e+07	0.156828	0.902481	0.00327938	35_MIN	0.235794
				8_MIN_1	2.75013e+06	4.9947e+06	0.355092	0.497094	0.0158812	4_MIN	0.13312		36_MAJ_3	7.86464e+06	3.76176e+06	0.676447	0.666686	0.0154454	35_MAJ
				8_MAJ_3	5.22255e+06	1.02668e+07	0.337171	0.363974	0.0158034	4_MAJ			36_MAJ_2	9.66254e+06	4.46834e+06	0.683789
				8_MAJ_2	4.84506e+06	9.02486e+06	0.349322						36_MAJ_1	9.1595e+06	4.8747e+06	0.652655		T-Test
				8_MAJ_2	4111072	7.85376e+06	0.343596		T-Test				35_MIN_3	9.86417e+06	1.03557e+06	0.904991		8.59126e-07	36
				4_MIN_3	6.6871e+06	7.22182e+06	0.480778		0.365362	8			35_MIN_2	1.15927e+07	1.23562e+06	0.90368		6.63623e-06	35
				4_MIN_2	7.74176e+06	7.8038e+06	0.498004		0.000251411	4			35_MIN_1	1.45044e+07	1.63365e+06	0.89877
				4_MIN_1	5.6401e+06	5.36495e+06	0.512501						35_MAJ_3	8.6108e+06	4.14191e+06	0.675213		0.670964	0.0162747
				4_MAJ_3	6.31007e+06	1.07574e+07	0.369713						35_MAJ_2	9.0463e+06	4.33603e+06	0.675989		0.141057	0.0136654
				4_MAJ_2	5.45996e+06	9.05711e+06	0.376106						35_MAJ_1	1.09128e+07	5.90571e+06	0.648857
				4_MAJ_1	5.04934e+06	9.53979e+06	0.346103
				EMSA100	bound	unbound	fraction bound	average	stat.dev.				EMSA101	bound	unbound	fraction bound	average	stat.dev.
				31_MIN2_3	8.74633e+06	3.79489e+06	0.697407	0.700576	0.0031952	31_MIN2	0.0762615		34_MIN_3	8.38702e+06	799498	0.912971	0.891711	0.0186324	34_MIN	0.303112
				31_MIN2_2	8181429	3.49756e+06	0.700526	0.879429	0.00524945	31_MIN	0.255114		34_MIN_2	8.7965e+06	1.21981e+06	0.878218	0.5886	0.0100645	34_MAJ
				31_MIN2_1	9.49822e+06	3.99747e+06	0.703797	0.624315	0.0194182	31_MAJ			34_MIN_1	8.85144e+06	1.16212e+06	0.883945	0.567561	0.00814464	33_MIN	0.347908
				31_MIN_3	1.19696e+07	1.64554e+06	0.879139						34_MAJ_3	5.55452e+06	3.7793e+06	0.595096	0.219653	0.00454163	33_MAJ
				31_MIN_2	1.28879e+07	1.67771e+06	0.884818		T-Test				34_MAJ_2	4.12298e+06	2.82161e+06	0.593697
				31_MIN_1	1.12899e+07	1.62272e+06	0.874331		0.00128239	31_2			34_MAJ_1	6.19001e+06	4.5378e+06	0.577006		T-Test
				31_MAJ_3	6.81762e+06	3.82005e+06	0.640894		1.27077e-05	31			33_MIN_3	6.39656e+06	4.8604e+06	0.568232		7.85637e-06	34
				31_MAJ_2	7.23324e+06	4.26454e+06	0.629099						33_MIN_2	6.99317e+06	5.51469e+06	0.559102		1.71783e-07	33
				31_MAJ_1	7.97145e+06	5.24926e+06	0.602952						33_MIN_1	6.41154e+06	4.73218e+06	0.57535
													33_MAJ_3	2.70947e+06	9.35259e+06	0.224628
													33_MAJ_2	2.67312e+06	9.71797e+06	0.215729
													33_MAJ_1	2.77384e+06	9.91517e+06	0.218602
				EMSA119	bound	unbound	fraction bound	average	st.dev.
				43_MIN_3	6.84955e+06	3.9287e+06	0.635497	0.636338	0.00345194	43_MIN	0.23897
				43_MIN_2	7.8472e+06	4.4115e+06	0.640133	0.397368	0.0406705	43_MAJ
				43_MIN_1	7.08697e+06	4.10208e+06	0.633385
				43_MAJ_3	3.7659e+06	6.97431e+06	0.350636		T-Test
				43_MAJ_2	4.35994e+06	6.10283e+06	0.41671		0.000266202	43
				43_MAJ_1	4.90457e+06	6.64218e+06	0.424757
				EMSA84	bound	unbound	fraction bound	average	stat.dev.				EMSA83	bound	unbound	fraction bound	average	stat.dev.
				6_MAJ_3	25092358,07	20760630,3	0.547235	0.549515	0.00641127	6_MAJ	-0.15637		7_MIN_3	2.32125e+06	8.82138e+06	0.208322	0.212974	0.00560772	7_MIN	-0.0146294
				6_MAJ_2	25359785,62	20189546,36	0.556754	0.393145	0.00182983	6_MIN			7_MIN_2	2.56149e+06	9.55528e+06	0.2114	0.227604	0.012371	7_MAJ
				6_MAJ_1	24568864,65	20548470,95	0.544555						7_MIN_1	2.90387e+06	1.03437e+07	0.219201
				6_MIN_3	4.7231e+06	7.34846e+06	0.391259		T-Test				7_MAJ_3	2.47993e+06	9.09117e+06	0.214321		T-Test
				6_MIN_2	4.96793e+06	7.66464e+06	0.393264		1.09726e-06	6			7_MAJ_2	2.35168e+06	7.88666e+06	0.229693		0.0677653	7
				6_MIN_1	5.69653e+06	8.72826e+06	0.394913						7_MAJ_1	2.58574e+06	8.24245e+06	0.238797
				EMSA85	bound	unbound	fraction bound	average	stat.dev.				EMSA86	bound	unbound	fraction bound	average	stat.dev.
				10_MAJ_3	21365671,15	19313848,85	0.525219	0.540406	0.0166791	10_MAJ	-0.298588		11_MIN_3	2.27917e+06	6.54432e+06	0.258307	0.271823	0.0129852	11_MIN	0.0146637
				10_MAJ_2	20834879,92	17910350,32	0.537741	0.241817	0.241817	10_MIN			11_MIN_2	2.28155e+06	5.74636e+06	0.284202	0.257159	0.0229009	11_MAJ
				10_MAJ_1	20510709,81	16229933,95	0.558257	0.598848	0.00897948	9_MIN	0.0254499		11_MIN_1	2.25468e+06	6.00542e+06	0.27296
				10_MIN_3	2.50617e+06	8.42798e+06	0.229206	0.573398	0.0146795	9_MAJ			11_MAJ_3	2.62633e+06	8.56512e+06	0.234673		T-Test
				10_MIN_2	2.14944e+06	6.0876e+06	0.260948						11_MAJ_2	2.34273e+06	6.79598e+06	0.256352		0.194649	11
				10_MIN_1	2.26423e+06	7.35861e+06	0.235297		T-Test				11_MAJ_2	2.80678e+06	7.20125e+06	0.280453
				9_MIN_3	21036691,49	14265005,12	0.595912		1.306e-05	10
				9_MIN_2	21325667,93	14715426,43	0.591704		0.0312656	9
				9_MIN_1	21494258,53	13804263,54	0.608928
				9_MAJ_3	20940702,43	16478292,65	0.559628
				9_MAJ_2	20315071,1	14184908,44	0.588843
				9_MAJ_1	20828227,88	15602359,85	0.571724
				EMSA80	bound	unbound	fraction bound	average	stat.dev.				EMSA81	bound	unbound	fraction bound	average	stat.dev.
				2_MAJ_3	2.4173e+06	1.01792e+07	0.191902	0.201671	0.0138149	2_MAJ	0.177115		3_MIN_3	3.95134e+06	9.89538e+06	0.285363	0.329428	0.0402375	3_MIN	0.0475777
				2_MAJ_2	1.59337e+06	5.73322e+06	0.217477	0.378787	0.0160195	2_MIN			3_MIN_2	4.62993e+06	9.03959e+06	0.338705	0.281851	0.0148725	3_MAJ
				2_MAJ_1	1.99409e+06	8.19883e+06	0.195635	0.410717	0.0358167	1_MAJ	0.14368		3_MIN_1	4.65364e+06	8.12344e+06	0.364218
				2_MIN_3	6.1755e+06	1.05025e+07	0.370278	0.554397	0.023966	1_MIN			3_MAJ_3	2.95158e+06	7.27469e+06	0.288627		T-Test
				2_MIN_2	6.40604e+06	9.71932e+06	0.397265						3_MAJ_2	2.65671e+06	7.37631e+06	0.264797		0.0635632	3
				2_MIN_1	5.6309e+06	9.63657e+06	0.368817		T-Test				3_MAJ_2	2.91533e+06	7.06429e+06	0.292128
				1_MIN_3	4.73119e+06	3.96095e+06	0.544307		6.57282e-05	2
				1_MIN_2	3.84181e+06	3.31072e+06	0.537126		0.00223263	1
				1_MIN_1	4.81617e+06	3.46248e+06	0.581758
				1_MAJ_3	1.97791e+06	2.41928e+06	0.449811
				1_MAJ_2	4.87131e+06	7.22067e+06	0.402855
				1_MAJ_1	5.08521e+06	8.31511e+06	0.379484
				EMSA123	bound	unbound	fraction bound	average	stat.dev.				EMSA124	bound	unbound	fraction bound	average	stat.dev.
				54_MIN	7.40882e+06	2.69729e+06	0.733103	0.775764	0.0416233	54_MIN	0.0980751		56_MIN	2.78915e+06	5.66435e+06	0.32994	0.348184	0.0159587	56_MIN	-0.108067
				54_MIN	8.28436e+06	2.36495e+06	0.777925	0.677689	0.0129989	54_MAJ			56_MIN	2.76405e+06	5.02078e+06	0.355056	0.456251	0.0233783	56_MAJ
				54_MIN	7.81693e+06	1.75953e+06	0.816265	0.578156	0.0245071	53_MIN	-0.0880033		56_MIN	2.63028e+06	4.68509e+06	0.359555	0.8451	0.00268902	55_MIN	0.205784
				54_MAJ	6.93812e+06	3.53165e+06	0.662681	0.66616	0.0275014	53_MAJ			56_MAJ	3.37174e+06	4.30436e+06	0.439252	0.639315	0.0199279	55_MAJ
				54_MAJ	6.76847e+06	3.10645e+06	0.68542						56_MAJ	3.25821e+06	4.03756e+06	0.446589
				54_MAJ	6.49038e+06	2.9851e+06	0.684966		T-Test				56_MAJ	3.73175e+06	3.99586e+06	0.482911		T-Test
				53_MIN	8.4677e+06	6.92426e+06	0.550138		0.00880346	54			55_MIN	7.66311e+06	1.37144e+06	0.848201		0.00135563	56
				53_MIN	8.84668e+06	6.18011e+06	0.588727		0.00720043	53			55_MIN	7.73525e+06	1.4332e+06	0.843681		2.97573e-05	55
				53_MIN	8.43834e+06	5.72936e+06	0.595604						55_MIN	7.22622e+06	1.34157e+06	0.843417
				53_MAJ	6.43701e+06	3.70885e+06	0.634447						55_MAJ	5.58084e+06	3.14123e+06	0.639853
				53_MAJ	6.91863e+06	3.20454e+06	0.683445						55_MAJ	6.93082e+06	3.58685e+06	0.658969
				53_MAJ	7.39214e+06	3.46927e+06	0.680587						55_MAJ	7.1214e+06	4.38098e+06	0.619124
				neg.control_1	1.24352e+07	560210	0.956892						neg.control_2	1.23457e+07	777506	0.940754
				pos.control_1	6.16495e+06	9.64634e+06	0.389908						pos.control_2	5.27077e+06	9.69436e+06	0.352204
				EMSA125	bound	unbound	fraction bound	average	stat.dev.				EMSA126	bound	unbound	fraction bound	average	stat.dev.
				58_MIN	1.36576e+07	6.17887e+06	0.688509	0.723668	0.0306383	58_MIN	0.106283		60_MIN	7.99732e+06	9.21472e+06	0.464635	0.44656	0.0351896	60_MIN	0.23007
				58_MIN	1.40748e+07	5.00085e+06	0.737841	0.617385	0.0197937	58_MAJ			60_MIN	7.02438e+06	1.02768e+07	0.406006	0.21649	0.0178434	60_MAJ
				58_MIN	1.51643e+07	5.19992e+06	0.744654	0.649865	0.0155436	57_MIN	0.271829		60_MIN	8.57806e+06	9.71055e+06	0.469038	0.36054	0.0151935	59_MIN	-0.159749
				58_MAJ	1.14258e+07	7470220	0.604666	0.378036	0.0853793	57_MAJ			60_MAJ	4482622	1.48643e+07	0.231697	0.520289	0.0183	59_MAJ
				58_MAJ	1.20189e+07	6.75507e+06	0.64019						60_MAJ	4.55815e+06	1.60739e+07	0.220926
				58_MAJ	1.23797e+07	8.00517e+06	0.607298		T-Test				60_MAJ	3987129	1.62678e+07	0.196847		T-Test
				57_MIN	3.08226e+06	1.63407e+06	0.65353		0.00362362	58			59_MIN	5.81954e+06	1.08054e+07	0.35005		0.000270383	60
				57_MIN	3.43901e+06	1.74609e+06	0.663249		0.00279864	57			59_MIN	6.15614e+06	1.12534e+07	0.353608		0.000156046	59
				57_MIN	3.44507e+06	1.99895e+06	0.632817						59_MIN	6.06912e+06	9.9883e+06	0.377963
				57_MAJ	1.31767e+06	2.43178e+06	0.351431						59_MAJ	1.25804e+07	1.19361e+07	0.513142
				57_MAJ	1.27373e+06	2.84667e+06	0.309127						59_MAJ	1.20951e+07	1.1778e+07	0.506641
				57_MAJ	2.05529e+06	2.28488e+06	0.47355						59_MAJ	1.26404e+07	1.07209e+07	0.541084
				neg.control_3	1.09796e+07	606423	0.947659						neg.control_4	1.19385e+07	815842	0.936034
				pos.control_3	4.94047e+06	8.36127e+06	0.371415						pos.control_4	5.1025e+06	9.34427e+06	0.353193
				EMSA127	bound	unbound	fraction bound	average	stat.dev.				EMSA128	bound	unbound	fraction bound	average	stat.dev.
				62_MIN	7.26651e+06	1.05899e+06	0.872801	0.869116	0.00489602	62_MIN	0.215473		64_MIN	5.07262e+06	1.60965e+06	0.759117	0.762069	0.00485199	64_MIN	0.497856
				62_MIN	6.46858e+06	958149	0.870986	0.653643	0.0014195	62_MAJ			64_MIN	4.9816e+06	1.57813e+06	0.759422	0.264213	0.0211941	64_MAJ
				62_MIN	7.67604e+06	1.21279e+06	0.863561	0.528045	0.0147078	61_MIN	0.282142		64_MIN	5.19431e+06	1.57203e+06	0.767669	0.315171	0.0265558	63_MIN	0.105923
				62_MAJ	5.77315e+06	3.07257e+06	0.652649	0.245903	0.0184105	61_MAJ			64_MAJ	1.92773e+06	6.04848e+06	0.241685	0.209248	0.0086648	63_MAJ
				62_MAJ	5.74722e+06	3.02356e+06	0.655269						64_MAJ	2.06234e+06	5.20565e+06	0.283757
				62_MAJ	5.64255e+06	2.99827e+06	0.653011		T-Test				64_MAJ	1.58327e+06	4.34223e+06	0.267197		T-Test
				61_MIN	4.08242e+06	3.59999e+06	0.531398		1.0429e-07	62			63_MIN	2.09462e+06	4.91084e+06	0.298998		1.2074e-06	64
				61_MIN	4.11982e+06	3.49837e+06	0.540787		1.59701e-05	61			63_MIN	2.02587e+06	4.71144e+06	0.300694		0.00139037	63
				61_MIN	3.84561e+06	3.66607e+06	0.511951						63_MIN	2.24675e+06	4.25014e+06	0.345819
				61_MAJ	2.29442e+06	7.76409e+06	0.228107						63_MAJ	1.52482e+06	5.45225e+06	0.218547
				61_MAJ	2.50842e+06	7.74134e+06	0.244729						63_MAJ	1.3407e+06	5.11135e+06	0.207795
				61_MAJ	2.45898e+06	6.82467e+06	0.264872						63_MAJ	1.37239e+06	5.4418e+06	0.201401
				neg.control_1	1.12302e+07	960767	0.92119						neg.control_2	1.10157e+07	653723	0.94398
				pos.control_1	3.36852e+06	7.38518e+06	0.313243						pos.control_2	3.2078e+06	6.85971e+06	0.318629
				EMSA129	bound	unbound	fraction bound	average	stat.dev.				EMSA130	bound	unbound	fraction bound	average	stat.dev.
				66_MIN	2.3508e+06	1.27128e+06	0.649019	0.705094	0.0511701	66_MIN	0.102849		68_MIN	2.0699e+07	4.51977e+06	0.820777	0.830384	0.00832971	68_MIN	-0.0533595
				66_MIN	2.30386e+06	909303	0.717007	0.602246	0.00439001	66_MAJ			68_MIN	1.93069e+07	3821244	0.834779	0.883744	0.00396687	68_MAJ
				66_MIN	2.47521e+06	828341	0.749257	0.616743	0.015858	65_MIN	0.270903		68_MIN	2.19092e+07	4.31066e+06	0.835596	0.638118	0.0119501	67_MIN	0.373805
				66_MAJ	1.91601e+06	1.2873e+06	0.598134	0.345839	0.00402752	65_MAJ			68_MAJ	1.82945e+07	2.51191e+06	0.879272	0.264313	0.0507716	67_MAJ
				66_MAJ	2.16645e+06	1.40343e+06	0.606869						68_MAJ	2.02711e+07	2586552	0.886841
				66_MAJ	2.16757e+06	1.43464e+06	0.601734		T-Test				68_MAJ	2.00696e+07	2.6049e+06	0.885118		T-Test
				65_MIN	3.73436e+06	2.17873e+06	0.631541		0.0128084	66			67_MIN	1.70607e+06	965305	0.638648		0.000279113	68
				65_MIN	4.19987e+06	2.58853e+06	0.618684		4.39938e-06	65			67_MIN	1.84755e+06	1.10422e+06	0.625912		0.000121075	67
				65_MIN	1.93828e+06	1.29217e+06	0.600003						67_MIN	1.84417e+06	993911	0.649794
				65_MAJ	5.63085e+06	1.08591e+07	0.341471						67_MAJ	1.02994e+06	2.7998e+06	0.268932
				65_MAJ	5.43524e+06	1.02446e+07	0.34664						67_MAJ	798541	2.97904e+06	0.211389
				65_MAJ	5.45348e+06	1.01544e+07	0.349406						67_MAJ	1.15649e+06	2.54289e+06	0.312617
				neg.control_3	2.48654e+07	1.7356e+06	0.934754						neg.control_4	2.46816e+07	1.92238e+06	0.927741
				pos.control_3	7.11897e+06	1.59444e+07	0.308669						pos.control_4	5.50091e+06	1.27774e+07	0.300952
				EMSA131	bound	unbound	fraction bound	average	stat.dev.				EMSA132	bound	unbound	fraction bound	average	stat.dev.
				70_MIN	1.00546e+07	2.69729e+06	0.788478	0.813629	0.0298712	70_MIN	0.265451		72_MIN	4.69096e+06	2.58897e+06	0.644369	0.645605	0.00381806	72_MIN	0.193531
				70_MIN	9.81058e+06	2.36495e+06	0.805762	0.548178	0.0290293	70_MAJ			72_MIN	4.44528e+06	2.39478e+06	0.649889	0.452074	0.0148623	72_MAJ
				70_MIN	9.71413e+06	1.75953e+06	0.846646	0.583701	0.0319807	69_MIN	-0.124124		72_MIN	4.28777e+06	2.38518e+06	0.642559	0.710999	0.0101132	71_MIN	-0.0330044
				70_MAJ	3.75805e+06	3.53165e+06	0.515529	0.707825	0.0230098	69_MAJ			72_MAJ	5.15839e+06	6.69006e+06	0.435364	0.744004	0.020791	71_MAJ
				70_MAJ	3.92056e+06	3.10645e+06	0.557927						72_MAJ	5.51612e+06	6.3768e+06	0.463815
				70_MAJ	3.97444e+06	2.9851e+06	0.571078		T-Test				72_MAJ	5.55925e+06	6.60428e+06	0.457043		T-Test
				69_MIN	8.38077e+06	6.92426e+06	0.547583		0.000191485	70			71_MIN	7.20052e+06	2.76321e+06	0.722673		1.29921e-05	72
				69_MIN	9.08305e+06	6.18011e+06	0.595096		0.00274082	69			71_MIN	8.13657e+06	3406374	0.704896		0.0343798	71
				69_MIN	8.90213e+06	5.72936e+06	0.608423						71_MIN	7.43843e+06	3.10612e+06	0.705429
				69_MAJ	8.37767e+06	3.70885e+06	0.693142						71_MAJ	8.35256e+06	2.95641e+06	0.738578
				69_MAJ	8.85818e+06	3.20454e+06	0.734344						71_MAJ	9.73915e+06	2.95908e+06	0.766969
				69_MAJ	7.94242e+06	3.46927e+06	0.69599						71_MAJ	9.45588e+06	3.56044e+06	0.726463
				neg.control_1	1.37544e+07	560210	0.960864						neg.control_2	1.38941e+07	692512	0.952524
				pos.control_1	4.28333e+06	9.64634e+06	0.307497						pos.control_2	4.07231e+06	7.19602e+06	0.361394
				EMSA133	bound	unbound	fraction bound	average	stat.dev.				EMSA133	bound	unbound	fraction bound	average	stat.dev.
				74_MIN	1.56386e+06	4.71505e+06	0.249065	0.269929	0.0205705	74_MIN	0.100986		76_MIN	7.9336e+06	4.86274e+06	0.619989	0.616555	0.00495231	76_MIN	0.365223
				74_MIN	1.81803e+06	4.90227e+06	0.270528	0.168943	0.00620373	74_MAJ			76_MIN	1.01069e+07	6.43799e+06	0.610878	0.251332	0.00778169	76_MAJ
				74_MIN	2.00845e+06	4.91264e+06	0.290193	0.769079	0.0154007	73_MIN	0.531165		76_MIN	1.00124e+07	6.16804e+06	0.618797	0.631839	0.00765904	75_MIN	0.176545
				74_MAJ	2.06505e+06	1.06899e+07	0.161902	0.237914	0.0150032	73_MAJ			76_MAJ	4.11552e+06	1.27973e+07	0.243337	0.455294	0.00602903	75_MAJ
				74_MAJ	2.40335e+06	1.16249e+07	0.171322						76_MAJ	4.58979e+06	1.31395e+07	0.258881
				74_MAJ	2.56502e+06	1.221e+07	0.173605		T-Test				76_MAJ	4.75921e+06	1.41432e+07	0.251778		T-Test
				73_MIN	1.37277e+07	4.39823e+06	0.757351		0.000619381	74			75_MIN	1.29501e+07	7.45451e+06	0.634666		1.35422e-07	76
				73_MIN	1.02987e+07	2.79531e+06	0.78652		8.91635e-07	73			75_MIN	1.31803e+07	7.48878e+06	0.637683		3.07649e-06	75
				73_MIN	1.4423e+07	4.47094e+06	0.763367						75_MIN	1.26299e+07	7.63735e+06	0.623168
				73_MAJ	4.44701e+06	1.30104e+07	0.254735						75_MAJ	7.11346e+06	8.52171e+06	0.454965
				73_MAJ	3.91618e+06	1.34187e+07	0.225913						75_MAJ	7.27032e+06	8.90623e+06	0.449436
				73_MAJ	4.78099e+06	1.573e+07	0.233094						75_MAJ	7.18058e+06	8.3793e+06	0.46148
				neg.control_3	2.23336e+07	1.24398e+06	0.947239						neg.control_4	1.52596e+07	1.17979e+06	0.928234
				pos.control_3	7.74005e+06	1.20724e+07	0.390665						pos.control_4	4.93706e+06	8.86823e+06	0.357621
				EMSA135	bound	unbound	fraction bound	average	stat.dev.				EMSA136	bound	unbound	fraction bound	average	stat.dev.
				78_MIN	7.73013e+06	8.69999e+06	0.470485	0.475571	0.0115931	78_MIN	0.102047		80_MIN	5.85885e+06	1.18995e+07	0.32992	0.33366	0.00873796	80_MIN	0.00862488
				78_MIN	7.85394e+06	8.21262e+06	0.488838	0.373524	0.0135617	78_MAJ			80_MIN	5413708	1.1121e+07	0.327415	0.325035	0.00663703	80_MAJ
				78_MIN	7.33886e+06	8.36295e+06	0.46739	0.503599	0.00619199	77_MIN	-0.0718454		80_MIN	5.21889e+06	9.96794e+06	0.343646	0.730555	0.0101722	79_MIN	0.554795
				78_MAJ	6.20747e+06	1.11317e+07	0.358003	0.575445	0.0241276	77_MAJ			80_MAJ	4.86724e+06	1.03529e+07	0.31979	0.17576	0.0066899	79_MAJ
				78_MAJ	5.92857e+06	9.69433e+06	0.379479						80_MAJ	4.92482e+06	1.03308e+07	0.322819
				78_MAJ	5.5134e+06	8.87858e+06	0.383088		T-Test				80_MAJ	4.67634e+06	9.38797e+06	0.332497		T-Test
				77_MIN	6.36641e+06	6.26084e+06	0.50418		0.000291382	78			79_MIN	9.5773e+06	3.74525e+06	0.718879		0.122509	80
				77_MIN	6.9666e+06	6.70733e+06	0.50948		0.00375667	77			79_MIN	1.09018e+07	3.92468e+06	0.735293		7.72238e-08	79
				77_MIN	6.70371e+06	6.78092e+06	0.497137						79_MIN	1.11197e+07	3.95796e+06	0.737495
				77_MAJ	7.57838e+06	6.2529e+06	0.547916						79_MAJ	2.85447e+06	1.30031e+07	0.180006
				77_MAJ	8.56182e+06	6.06137e+06	0.585496						79_MAJ	2.87419e+06	1.31625e+07	0.179226
				77_MAJ	8.92296e+06	6.12618e+06	0.592922						79_MAJ	2.68394e+06	1.32873e+07	0.168049
				neg.control_1	1.75456e+07	1.22799e+06	0.93459						neg.control_2	1.79029e+07	1.84015e+06	0.906795
				pos.control_1	5.87865e+06	1.22948e+07	0.323474						pos.control_2	6.66618e+06	1.31011e+07	0.337233
				EMSA137	bound	unbound	fraction bound	average	stat.dev.				EMSA138	bound	unbound	fraction bound	average	stat.dev.
				82_MIN	1.01381e+07	5.7737e+06	0.637143	0.665827	0.0271383	82_MIN	0.318551		neg.control_1.1	7.61947e+06	6.62448e+06	0.534927	0.426258	0.0040382	63_MAJ	0.185182
				82_MIN	1.17105e+07	5.78771e+06	0.66924	0.347276	0.00981559	82_MAJ			pos.control_1.2	1.24974e+07	1.04122e+06	0.923093	0.61144	0.00853777	63_MIN
				82_MIN	1.14174e+07	5.10329e+06	0.691097	0.583001	0.0165132	81_MIN	0.0151886		63_MAJ	8.73756e+06	1.16225e+07	0.429151	0.299886	0.00330197	74_MAJ	0.149462
				82_MAJ	3.88945e+06	7.04752e+06	0.355624	0.567812	0.00846519	81_MAJ			63_MAJ	7.23908e+06	9.92961e+06	0.421644	0.449348	0.00170839	74_MIN
				82_MAJ	5.12174e+06	1.01006e+07	0.336463						63_MAJ	6.49322e+06	8.67864e+06	0.427978
				82_MAJ	5.3824e+06	1.00073e+07	0.34974		T-Test				63_MIN	1.4092e+07	8.98052e+06	0.61077		T-Test
				81_MIN	6.67329e+06	5.14518e+06	0.564649		2.20495e-05	82			63_MIN	1.41202e+07	8.64359e+06	0.620293		2.2424e-06	64
				81_MIN	7.20822e+06	4.87273e+06	0.59666		0.114627	81			63_MIN	1.43991e+07	9.46987e+06	0.603257		1.2743e-07	74
				81_MIN	8.03051e+06	5.63394e+06	0.587693						74_MAJ	4.05379e+06	9.62351e+06	0.296388
				81_MAJ	9.72879e+06	7.16192e+06	0.575985						74_MAJ	5.55119e+06	1.29331e+07	0.300319
				81_MAJ	9.76128e+06	7.41288e+06	0.56837						74_MAJ	5.3591e+06	1.23307e+07	0.302949
				81_MAJ	9.12386e+06	7.1955e+06	0.559082						74_MIN	9.22463e+06	1.12613e+07	0.450291
				neg.control_3	1.86964e+07	1.63693e+06	0.919495						74_MIN	8.30148e+06	1.01308e+07	0.450376
				pos.control_3	5.33692e+06	1.01735e+07	0.344087						74_MIN	8.54432e+06	1.05544e+07	0.447376
