# Supplementary material for: A Genome-Wide Screen for Genetic Variants That Modify the Recruitment of REST to Its Target Genes
Source: PLoS Genet. 2012 Apr 5;8(4):e1002624. doi: 10.1371/journal.pgen.1002624 (PMC3320604; doi:10.1371/journal.pgen.1002624)
Supplement: File S3 — Genotyping of pRE1s in CEU Hapmap population. (XLS) [file pgen.1002624.s007.xls]

## Sheet: Hapmap CEU genotyping data pRE1
Supplementary File S3
Johnson et al.,
A Genome-wide Screen for Genetic Variants that Modify the Recruitment of REST to its Target Genes
SNP ID	Genotype	Call	Hapmap CEU Individual
rs1040480_1	CT	C.Aggressive	NA12753
rs10883866_1	C	A.Conservative	NA12753
rs11120813_1	G	A.Conservative	NA12753
rs11159355_1	AG	B.Moderate	NA12753
rs11192022_1	C	A.Conservative	NA12753
rs12487962_1	G	A.Conservative	NA12753
rs12893572_1	A	A.Conservative	NA12753
rs17075561_1	A	A.Conservative	NA12753
rs17479252_1	CT	C.Aggressive	NA12753
rs17780920_1	CT	A.Conservative	NA12753
rs28396985_1	A	A.Conservative	NA12753
rs3979_1	CA	B.Moderate	NA12753
rs4489745_1	G	B.Moderate	NA12753
rs5068_1	A	C.Aggressive	NA12753
rs56218447_1	C	A.Conservative	NA12753
rs57270723_1	G	B.Moderate	NA12753
rs57994085_1	A	A.Conservative	NA12753
rs591282_1	AG	C.Aggressive	NA12753
rs6062472_1	G	A.Conservative	NA12753
rs61607025_1	A	A.Conservative	NA12753
rs62047917_1	G	A.Conservative	NA12753
rs62430860_1	C	A.Conservative	NA12753
rs7163990_1	A	A.Conservative	NA12753
rs751199_1	C	A.Conservative	NA12753
rs7742156_1	A	A.Conservative	NA12753
rs8092075_1	CA	A.Conservative	NA12753
rs9610164_1	G	A.Conservative	NA12753
rs9621935_1	G	A.Conservative	NA12753
rs12629044_1	CT	A.Conservative	NA12753
rs12984429_1	G	A.Conservative	NA12753
rs16878854_1	G	A.Conservative	NA12753
rs17061938_1	A	A.Conservative	NA12753
rs2303988_1	C	A.Conservative	NA12753
rs28713481_1	G	B.Moderate	NA12753
rs34033679_1	G	A.Conservative	NA12753
rs34532428_1	G	E.User Call	NA12753
rs35001393_1	C	A.Conservative	NA12753
rs35408805_1	C	A.Conservative	NA12753
rs36009729_1	C	A.Conservative	NA12753
rs36021787_1	T	A.Conservative	NA12753
rs41293136_1	C	A.Conservative	NA12753
rs55805135_1	G	A.Conservative	NA12753
rs5761858_1	C	A.Conservative	NA12753
rs57715014_1	T	A.Conservative	NA12753
rs58865132_1	G	A.Conservative	NA12753
rs5994827_1	G	A.Conservative	NA12753
rs6130854_1	G	A.Conservative	NA12753
rs61623584_1	G	A.Conservative	NA12753
rs61904469_1	C	A.Conservative	NA12753
rs62526589_1	C	B.Moderate	NA12753
rs6500392_1	A	E.User Call	NA12753
rs1040480_1	CT	C.Aggressive	NA12707
rs10883866_1	GC	A.Conservative	NA12707
rs11120813_1	GA	A.Conservative	NA12707
rs11159355_1	A	A.Conservative	NA12707
rs11192022_1	C	A.Conservative	NA12707
rs12487962_1	G	A.Conservative	NA12707
rs12893572_1	A	A.Conservative	NA12707
rs17075561_1	A	A.Conservative	NA12707
rs17479252_1	C	A.Conservative	NA12707
rs17780920_1	C	A.Conservative	NA12707
rs28396985_1	A	A.Conservative	NA12707
rs3979_1	C	A.Conservative	NA12707
rs4489745_1	G	A.Conservative	NA12707
rs5068_1	A	C.Aggressive	NA12707
rs56218447_1	C	A.Conservative	NA12707
rs57270723_1	G	A.Conservative	NA12707
rs57994085_1	A	A.Conservative	NA12707
rs591282_1	AG	B.Moderate	NA12707
rs6062472_1	G	A.Conservative	NA12707
rs61607025_1	A	A.Conservative	NA12707
rs62047917_1	G	A.Conservative	NA12707
rs62430860_1	C	A.Conservative	NA12707
rs7163990_1	A	A.Conservative	NA12707
rs751199_1	GC	B.Moderate	NA12707
rs7742156_1	A	A.Conservative	NA12707
rs8092075_1	CA	A.Conservative	NA12707
rs9610164_1	G	C.Aggressive	NA12707
rs9621935_1	G	A.Conservative	NA12707
rs12629044_1	CT	B.Moderate	NA12707
rs12984429_1	G	A.Conservative	NA12707
rs16878854_1	G	A.Conservative	NA12707
rs17061938_1	A	A.Conservative	NA12707
rs2303988_1	C	A.Conservative	NA12707
rs28713481_1	G	B.Moderate	NA12707
rs34033679_1		D.Low Probability	NA12707
rs34532428_1		D.Low Probability	NA12707
rs35001393_1	C	A.Conservative	NA12707
rs35408805_1	C	A.Conservative	NA12707
rs36009729_1	C	A.Conservative	NA12707
rs36021787_1	T	A.Conservative	NA12707
rs41293136_1	C	A.Conservative	NA12707
rs55805135_1	G	A.Conservative	NA12707
rs5761858_1	TC	B.Moderate	NA12707
rs57715014_1	T	A.Conservative	NA12707
rs58865132_1	G	A.Conservative	NA12707
rs5994827_1	G	A.Conservative	NA12707
rs6130854_1	G	A.Conservative	NA12707
rs61623584_1	G	A.Conservative	NA12707
rs61904469_1	C	A.Conservative	NA12707
rs62526589_1	C	A.Conservative	NA12707
rs6500392_1	AG	A.Conservative	NA12707
rs1040480_1	C	A.Conservative	NA11839
rs10883866_1	C	A.Conservative	NA11839
rs11120813_1	G	A.Conservative	NA11839
rs11159355_1	AG	A.Conservative	NA11839
rs11192022_1	C	A.Conservative	NA11839
rs12487962_1	G	A.Conservative	NA11839
rs12893572_1	A	A.Conservative	NA11839
rs17075561_1	A	A.Conservative	NA11839
rs17479252_1	T	A.Conservative	NA11839
rs17780920_1	C	A.Conservative	NA11839
rs28396985_1	GA	A.Conservative	NA11839
rs3979_1	C	A.Conservative	NA11839
rs4489745_1	G	A.Conservative	NA11839
rs5068_1	A	C.Aggressive	NA11839
rs56218447_1	C	A.Conservative	NA11839
rs57270723_1	G	B.Moderate	NA11839
rs57994085_1	A	A.Conservative	NA11839
rs591282_1	AG	E.User Call	NA11839
rs6062472_1	G	A.Conservative	NA11839
rs61607025_1	A	A.Conservative	NA11839
rs62047917_1	G	A.Conservative	NA11839
rs62430860_1	C	A.Conservative	NA11839
rs7163990_1	A	A.Conservative	NA11839
rs751199_1	C	A.Conservative	NA11839
rs7742156_1	A	A.Conservative	NA11839
rs8092075_1	CA	A.Conservative	NA11839
rs9610164_1	G	B.Moderate	NA11839
rs9621935_1	G	A.Conservative	NA11839
rs12629044_1	CT	A.Conservative	NA11839
rs12984429_1	G	A.Conservative	NA11839
rs16878854_1	G	A.Conservative	NA11839
rs17061938_1	A	A.Conservative	NA11839
rs2303988_1	C	A.Conservative	NA11839
rs28713481_1	G	B.Moderate	NA11839
rs34033679_1		D.Low Probability	NA11839
rs34532428_1	G	E.User Call	NA11839
rs35001393_1	C	A.Conservative	NA11839
rs35408805_1	C	A.Conservative	NA11839
rs36009729_1	C	A.Conservative	NA11839
rs36021787_1	T	A.Conservative	NA11839
rs41293136_1	C	A.Conservative	NA11839
rs55805135_1	G	A.Conservative	NA11839
rs5761858_1	TC	B.Moderate	NA11839
rs57715014_1	T	A.Conservative	NA11839
rs58865132_1	G	A.Conservative	NA11839
rs5994827_1	G	A.Conservative	NA11839
rs6130854_1	G	A.Conservative	NA11839
rs61623584_1	G	A.Conservative	NA11839
rs61904469_1	CT	B.Moderate	NA11839
rs62526589_1	CA	B.Moderate	NA11839
rs6500392_1	AG	A.Conservative	NA11839
rs1040480_1	C	A.Conservative	NA10859
rs10883866_1	C	A.Conservative	NA10859
rs11120813_1	A	A.Conservative	NA10859
rs11159355_1	G	A.Conservative	NA10859
rs11192022_1	C	A.Conservative	NA10859
rs12487962_1	G	A.Conservative	NA10859
rs12893572_1	A	A.Conservative	NA10859
rs17075561_1	A	A.Conservative	NA10859
rs17479252_1	CT	B.Moderate	NA10859
rs17780920_1	CT	A.Conservative	NA10859
rs28396985_1	GA	A.Conservative	NA10859
rs3979_1	C	A.Conservative	NA10859
rs4489745_1	G	A.Conservative	NA10859
rs5068_1	A	C.Aggressive	NA10859
rs56218447_1	C	A.Conservative	NA10859
rs57270723_1	G	B.Moderate	NA10859
rs57994085_1	A	A.Conservative	NA10859
rs591282_1	AG	C.Aggressive	NA10859
rs6062472_1	G	A.Conservative	NA10859
rs61607025_1	GA	B.Moderate	NA10859
rs62047917_1	G	A.Conservative	NA10859
rs62430860_1	C	A.Conservative	NA10859
rs7163990_1	A	A.Conservative	NA10859
rs751199_1	C	A.Conservative	NA10859
rs7742156_1	A	B.Moderate	NA10859
rs8092075_1	A	A.Conservative	NA10859
rs9610164_1	G	C.Aggressive	NA10859
rs9621935_1	G	A.Conservative	NA10859
rs12629044_1	CT	A.Conservative	NA10859
rs12984429_1	G	A.Conservative	NA10859
rs16878854_1	G	A.Conservative	NA10859
rs17061938_1	A	B.Moderate	NA10859
rs2303988_1	C	A.Conservative	NA10859
rs28713481_1	G	A.Conservative	NA10859
rs34033679_1	G	E.User Call	NA10859
rs34532428_1	G	E.User Call	NA10859
rs35001393_1	C	A.Conservative	NA10859
rs35408805_1	C	A.Conservative	NA10859
rs36009729_1	C	A.Conservative	NA10859
rs36021787_1	T	A.Conservative	NA10859
rs41293136_1	C	A.Conservative	NA10859
rs55805135_1	G	A.Conservative	NA10859
rs5761858_1	C	A.Conservative	NA10859
rs57715014_1	T	A.Conservative	NA10859
rs58865132_1	G	A.Conservative	NA10859
rs5994827_1	G	A.Conservative	NA10859
rs6130854_1	G	A.Conservative	NA10859
rs61623584_1	G	A.Conservative	NA10859
rs61904469_1	C	A.Conservative	NA10859
rs62526589_1	CA	B.Moderate	NA10859
rs6500392_1	A	E.User Call	NA10859
rs1040480_1	CT	C.Aggressive	NA07034
rs10883866_1	C	A.Conservative	NA07034
rs11120813_1	G	A.Conservative	NA07034
rs11159355_1	G	A.Conservative	NA07034
rs11192022_1	C	A.Conservative	NA07034
rs12487962_1	G	A.Conservative	NA07034
rs12893572_1	A	A.Conservative	NA07034
rs17075561_1	A	A.Conservative	NA07034
rs17479252_1	CT	A.Conservative	NA07034
rs17780920_1	C	A.Conservative	NA07034
rs28396985_1	GA	A.Conservative	NA07034
rs3979_1	C	A.Conservative	NA07034
rs4489745_1	G	A.Conservative	NA07034
rs5068_1	A	C.Aggressive	NA07034
rs56218447_1	C	A.Conservative	NA07034
rs57270723_1	G	A.Conservative	NA07034
rs57994085_1	A	A.Conservative	NA07034
rs591282_1	AG	B.Moderate	NA07034
rs6062472_1	G	A.Conservative	NA07034
rs61607025_1	A	A.Conservative	NA07034
rs62047917_1	G	A.Conservative	NA07034
rs62430860_1	C	A.Conservative	NA07034
rs7163990_1	A	A.Conservative	NA07034
rs751199_1	GC	A.Conservative	NA07034
rs7742156_1	AG	A.Conservative	NA07034
rs8092075_1	CA	A.Conservative	NA07034
rs9610164_1	G	A.Conservative	NA07034
rs9621935_1	G	A.Conservative	NA07034
rs12629044_1	CT	A.Conservative	NA07034
rs12984429_1	G	A.Conservative	NA07034
rs16878854_1	G	A.Conservative	NA07034
rs17061938_1	A	B.Moderate	NA07034
rs2303988_1	C	A.Conservative	NA07034
rs28713481_1	G	A.Conservative	NA07034
rs34033679_1	G	A.Conservative	NA07034
rs34532428_1	G	E.User Call	NA07034
rs35001393_1	C	A.Conservative	NA07034
rs35408805_1	C	A.Conservative	NA07034
rs36009729_1	C	A.Conservative	NA07034
rs36021787_1	T	A.Conservative	NA07034
rs41293136_1	C	A.Conservative	NA07034
rs55805135_1	G	A.Conservative	NA07034
rs5761858_1	C	A.Conservative	NA07034
rs57715014_1	T	A.Conservative	NA07034
rs58865132_1	G	A.Conservative	NA07034
rs5994827_1	G	A.Conservative	NA07034
rs6130854_1	G	A.Conservative	NA07034
rs61623584_1	G	A.Conservative	NA07034
rs61904469_1	C	A.Conservative	NA07034
rs62526589_1	C	B.Moderate	NA07034
rs6500392_1	A	E.User Call	NA07034
rs1040480_1	C	A.Conservative	NA07055
rs10883866_1	C	A.Conservative	NA07055
rs11120813_1	GA	A.Conservative	NA07055
rs11159355_1	G	A.Conservative	NA07055
rs11192022_1	C	A.Conservative	NA07055
rs12487962_1	G	A.Conservative	NA07055
rs12893572_1	A	A.Conservative	NA07055
rs17075561_1	A	A.Conservative	NA07055
rs17479252_1	C	A.Conservative	NA07055
rs17780920_1	C	A.Conservative	NA07055
rs28396985_1	GA	A.Conservative	NA07055
rs3979_1	C	A.Conservative	NA07055
rs4489745_1	G	A.Conservative	NA07055
rs5068_1	A	C.Aggressive	NA07055
rs56218447_1	C	A.Conservative	NA07055
rs57270723_1	G	A.Conservative	NA07055
rs57994085_1	A	A.Conservative	NA07055
rs591282_1	AG	A.Conservative	NA07055
rs6062472_1	G	A.Conservative	NA07055
rs61607025_1		D.Low Probability	NA07055
rs62047917_1	G	A.Conservative	NA07055
rs62430860_1	C	A.Conservative	NA07055
rs7163990_1	A	A.Conservative	NA07055
rs751199_1	C	A.Conservative	NA07055
rs7742156_1	A	A.Conservative	NA07055
rs8092075_1	A	A.Conservative	NA07055
rs9610164_1	G	C.Aggressive	NA07055
rs9621935_1	G	A.Conservative	NA07055
rs12629044_1	C	A.Conservative	NA07055
rs12984429_1	G	A.Conservative	NA07055
rs16878854_1	G	A.Conservative	NA07055
rs17061938_1	A	B.Moderate	NA07055
rs2303988_1	C	A.Conservative	NA07055
rs28713481_1	G	A.Conservative	NA07055
rs34033679_1	G	A.Conservative	NA07055
rs34532428_1	G	E.User Call	NA07055
rs35001393_1	C	A.Conservative	NA07055
rs35408805_1	C	A.Conservative	NA07055
rs36009729_1	C	A.Conservative	NA07055
rs36021787_1	T	B.Moderate	NA07055
rs41293136_1	C	A.Conservative	NA07055
rs55805135_1	G	A.Conservative	NA07055
rs5761858_1	TC	A.Conservative	NA07055
rs57715014_1	T	A.Conservative	NA07055
rs58865132_1	G	A.Conservative	NA07055
rs5994827_1	G	A.Conservative	NA07055
rs6130854_1	G	A.Conservative	NA07055
rs61623584_1	G	A.Conservative	NA07055
rs61904469_1	C	A.Conservative	NA07055
rs62526589_1	C	B.Moderate	NA07055
rs6500392_1	AG	B.Moderate	NA07055
rs1040480_1	C	A.Conservative	NA12814
rs10883866_1	C	A.Conservative	NA12814
rs11120813_1	GA	A.Conservative	NA12814
rs11159355_1	G	A.Conservative	NA12814
rs11192022_1	C	A.Conservative	NA12814
rs12487962_1	G	A.Conservative	NA12814
rs12893572_1	A	A.Conservative	NA12814
rs17075561_1	A	A.Conservative	NA12814
rs17479252_1	T	A.Conservative	NA12814
rs17780920_1	CT	A.Conservative	NA12814
rs28396985_1	A	A.Conservative	NA12814
rs3979_1	CA	A.Conservative	NA12814
rs4489745_1	G	A.Conservative	NA12814
rs5068_1	AG	B.Moderate	NA12814
rs56218447_1	C	A.Conservative	NA12814
rs57270723_1	G	A.Conservative	NA12814
rs57994085_1	A	A.Conservative	NA12814
rs591282_1	AG	B.Moderate	NA12814
rs6062472_1	G	A.Conservative	NA12814
rs61607025_1	A	A.Conservative	NA12814
rs62047917_1	G	A.Conservative	NA12814
rs62430860_1	C	A.Conservative	NA12814
rs7163990_1	A	A.Conservative	NA12814
rs751199_1	GC	A.Conservative	NA12814
rs7742156_1	G	A.Conservative	NA12814
rs8092075_1	A	A.Conservative	NA12814
rs9610164_1	G	B.Moderate	NA12814
rs9621935_1	G	A.Conservative	NA12814
rs12629044_1	CT	A.Conservative	NA12814
rs12984429_1	G	A.Conservative	NA12814
rs16878854_1	G	A.Conservative	NA12814
rs17061938_1	A	A.Conservative	NA12814
rs2303988_1	C	A.Conservative	NA12814
rs28713481_1	G	B.Moderate	NA12814
rs34033679_1	G	A.Conservative	NA12814
rs34532428_1	G	E.User Call	NA12814
rs35001393_1	C	A.Conservative	NA12814
rs35408805_1	C	A.Conservative	NA12814
rs36009729_1	C	A.Conservative	NA12814
rs36021787_1	T	A.Conservative	NA12814
rs41293136_1	C	A.Conservative	NA12814
rs55805135_1	G	A.Conservative	NA12814
rs5761858_1	TC	B.Moderate	NA12814
rs57715014_1	T	A.Conservative	NA12814
rs58865132_1	G	A.Conservative	NA12814
rs5994827_1	G	A.Conservative	NA12814
rs6130854_1	G	A.Conservative	NA12814
rs61623584_1	G	A.Conservative	NA12814
rs61904469_1	C	A.Conservative	NA12814
rs62526589_1	CA	A.Conservative	NA12814
rs6500392_1	A	E.User Call	NA12814
rs1040480_1	C	A.Conservative	NA10847
rs10883866_1	C	A.Conservative	NA10847
rs11120813_1	A	A.Conservative	NA10847
rs11159355_1	G	A.Conservative	NA10847
rs11192022_1	C	A.Conservative	NA10847
rs12487962_1	G	A.Conservative	NA10847
rs12893572_1	A	A.Conservative	NA10847
rs17075561_1	A	A.Conservative	NA10847
rs17479252_1	C	A.Conservative	NA10847
rs17780920_1	CT	A.Conservative	NA10847
rs28396985_1	A	A.Conservative	NA10847
rs3979_1	C	A.Conservative	NA10847
rs4489745_1	G	A.Conservative	NA10847
rs5068_1	A	C.Aggressive	NA10847
rs56218447_1	C	A.Conservative	NA10847
rs57270723_1	G	A.Conservative	NA10847
rs57994085_1	A	A.Conservative	NA10847
rs591282_1	AG	A.Conservative	NA10847
rs6062472_1	G	A.Conservative	NA10847
rs61607025_1	A	A.Conservative	NA10847
rs62047917_1	G	A.Conservative	NA10847
rs62430860_1	C	A.Conservative	NA10847
rs7163990_1	A	A.Conservative	NA10847
rs751199_1	C	A.Conservative	NA10847
rs7742156_1	A	A.Conservative	NA10847
rs8092075_1	CA	A.Conservative	NA10847
rs9610164_1	G	A.Conservative	NA10847
rs9621935_1	G	A.Conservative	NA10847
rs12629044_1	C	A.Conservative	NA10847
rs12984429_1	G	A.Conservative	NA10847
rs16878854_1	G	A.Conservative	NA10847
rs17061938_1	A	A.Conservative	NA10847
rs2303988_1	C	A.Conservative	NA10847
rs28713481_1	G	A.Conservative	NA10847
rs34033679_1	G	A.Conservative	NA10847
rs34532428_1	G	E.User Call	NA10847
rs35001393_1	C	A.Conservative	NA10847
rs35408805_1	C	A.Conservative	NA10847
rs36009729_1	C	A.Conservative	NA10847
rs36021787_1	T	B.Moderate	NA10847
rs41293136_1	C	A.Conservative	NA10847
rs55805135_1	G	A.Conservative	NA10847
rs5761858_1	C	A.Conservative	NA10847
rs57715014_1	T	A.Conservative	NA10847
rs58865132_1	G	A.Conservative	NA10847
rs5994827_1	G	A.Conservative	NA10847
rs6130854_1	G	A.Conservative	NA10847
rs61623584_1	G	A.Conservative	NA10847
rs61904469_1	C	A.Conservative	NA10847
rs62526589_1	CA	B.Moderate	NA10847
rs6500392_1	AG	B.Moderate	NA10847
rs1040480_1	C	A.Conservative	NA10861
rs10883866_1	C	A.Conservative	NA10861
rs11120813_1	GA	A.Conservative	NA10861
rs11159355_1	G	A.Conservative	NA10861
rs11192022_1	C	A.Conservative	NA10861
rs12487962_1	G	A.Conservative	NA10861
rs12893572_1	A	A.Conservative	NA10861
rs17075561_1	A	A.Conservative	NA10861
rs17479252_1	CT	A.Conservative	NA10861
rs17780920_1	C	A.Conservative	NA10861
rs28396985_1	A	A.Conservative	NA10861
rs3979_1	C	A.Conservative	NA10861
rs4489745_1	G	A.Conservative	NA10861
rs5068_1	A	C.Aggressive	NA10861
rs56218447_1	C	A.Conservative	NA10861
rs57270723_1	G	A.Conservative	NA10861
rs57994085_1	A	A.Conservative	NA10861
rs591282_1	AG	B.Moderate	NA10861
rs6062472_1	G	A.Conservative	NA10861
rs61607025_1	A	A.Conservative	NA10861
rs62047917_1	G	A.Conservative	NA10861
rs62430860_1	C	A.Conservative	NA10861
rs7163990_1	A	A.Conservative	NA10861
rs751199_1	C	A.Conservative	NA10861
rs7742156_1	A	A.Conservative	NA10861
rs8092075_1	A	A.Conservative	NA10861
rs9610164_1	G	A.Conservative	NA10861
rs9621935_1	G	A.Conservative	NA10861
rs12629044_1	C	A.Conservative	NA10861
rs12984429_1	G	A.Conservative	NA10861
rs16878854_1	G	A.Conservative	NA10861
rs17061938_1	A	B.Moderate	NA10861
rs2303988_1	C	A.Conservative	NA10861
rs28713481_1	G	B.Moderate	NA10861
rs34033679_1	G	A.Conservative	NA10861
rs34532428_1	G	C.Aggressive	NA10861
rs35001393_1	C	A.Conservative	NA10861
rs35408805_1	C	A.Conservative	NA10861
rs36009729_1	C	A.Conservative	NA10861
rs36021787_1	T	A.Conservative	NA10861
rs41293136_1	C	A.Conservative	NA10861
rs55805135_1	G	A.Conservative	NA10861
rs5761858_1	C	A.Conservative	NA10861
rs57715014_1	T	A.Conservative	NA10861
rs58865132_1	G	A.Conservative	NA10861
rs5994827_1	G	A.Conservative	NA10861
rs6130854_1	G	A.Conservative	NA10861
rs61623584_1	G	A.Conservative	NA10861
rs61904469_1	C	A.Conservative	NA10861
rs62526589_1	A	A.Conservative	NA10861
rs6500392_1	AG	B.Moderate	NA10861
rs1040480_1	C	A.Conservative	NA12005
rs10883866_1	C	A.Conservative	NA12005
rs11120813_1	GA	A.Conservative	NA12005
rs11159355_1	G	A.Conservative	NA12005
rs11192022_1	C	A.Conservative	NA12005
rs12487962_1	G	A.Conservative	NA12005
rs12893572_1	A	A.Conservative	NA12005
rs17075561_1	A	A.Conservative	NA12005
rs17479252_1	C	A.Conservative	NA12005
rs17780920_1	CT	A.Conservative	NA12005
rs28396985_1	A	A.Conservative	NA12005
rs3979_1	C	A.Conservative	NA12005
rs4489745_1	G	A.Conservative	NA12005
rs5068_1	A	C.Aggressive	NA12005
rs56218447_1	C	A.Conservative	NA12005
rs57270723_1	G	A.Conservative	NA12005
rs57994085_1	A	A.Conservative	NA12005
rs591282_1	AG	B.Moderate	NA12005
rs6062472_1	G	A.Conservative	NA12005
rs61607025_1	A	A.Conservative	NA12005
rs62047917_1	G	A.Conservative	NA12005
rs62430860_1	C	A.Conservative	NA12005
rs7163990_1	A	A.Conservative	NA12005
rs751199_1	C	A.Conservative	NA12005
rs7742156_1	A	A.Conservative	NA12005
rs8092075_1	A	A.Conservative	NA12005
rs9610164_1	G	A.Conservative	NA12005
rs9621935_1	G	A.Conservative	NA12005
rs12629044_1	CT	B.Moderate	NA12005
rs12984429_1	G	A.Conservative	NA12005
rs16878854_1	G	A.Conservative	NA12005
rs17061938_1	A	B.Moderate	NA12005
rs2303988_1	C	A.Conservative	NA12005
rs28713481_1	G	A.Conservative	NA12005
rs34033679_1	G	A.Conservative	NA12005
rs34532428_1	G	E.User Call	NA12005
rs35001393_1	C	A.Conservative	NA12005
rs35408805_1	C	A.Conservative	NA12005
rs36009729_1	C	A.Conservative	NA12005
rs36021787_1	T	A.Conservative	NA12005
rs41293136_1	C	A.Conservative	NA12005
rs55805135_1	G	A.Conservative	NA12005
rs5761858_1	C	A.Conservative	NA12005
rs57715014_1	T	A.Conservative	NA12005
rs58865132_1	G	A.Conservative	NA12005
rs5994827_1	G	A.Conservative	NA12005
rs6130854_1	G	A.Conservative	NA12005
rs61623584_1		D.Low Probability	NA12005
rs61904469_1	C	A.Conservative	NA12005
rs62526589_1	C	B.Moderate	NA12005
rs6500392_1	AG	B.Moderate	NA12005
rs1040480_1	CT	C.Aggressive	NA10851
rs10883866_1	C	A.Conservative	NA10851
rs11120813_1	G	A.Conservative	NA10851
rs11159355_1	AG	B.Moderate	NA10851
rs11192022_1	C	A.Conservative	NA10851
rs12487962_1	G	A.Conservative	NA10851
rs12893572_1	A	A.Conservative	NA10851
rs17075561_1	A	A.Conservative	NA10851
rs17479252_1	CT	B.Moderate	NA10851
rs17780920_1	C	A.Conservative	NA10851
rs28396985_1	A	A.Conservative	NA10851
rs3979_1	C	A.Conservative	NA10851
rs4489745_1	G	A.Conservative	NA10851
rs5068_1	A	C.Aggressive	NA10851
rs56218447_1	C	A.Conservative	NA10851
rs57270723_1	G	A.Conservative	NA10851
rs57994085_1	A	A.Conservative	NA10851
rs591282_1	AG	A.Conservative	NA10851
rs6062472_1	G	B.Moderate	NA10851
rs61607025_1	A	A.Conservative	NA10851
rs62047917_1	G	A.Conservative	NA10851
rs62430860_1	C	A.Conservative	NA10851
rs7163990_1	A	A.Conservative	NA10851
rs751199_1	C	A.Conservative	NA10851
rs7742156_1	A	A.Conservative	NA10851
rs8092075_1	C	A.Conservative	NA10851
rs9610164_1	G	B.Moderate	NA10851
rs9621935_1	G	A.Conservative	NA10851
rs12629044_1	C	A.Conservative	NA10851
rs12984429_1	G	A.Conservative	NA10851
rs16878854_1	G	A.Conservative	NA10851
rs17061938_1	A	A.Conservative	NA10851
rs2303988_1	C	A.Conservative	NA10851
rs28713481_1	G	A.Conservative	NA10851
rs34033679_1	G	A.Conservative	NA10851
rs34532428_1	G	E.User Call	NA10851
rs35001393_1	C	A.Conservative	NA10851
rs35408805_1	C	A.Conservative	NA10851
rs36009729_1	C	A.Conservative	NA10851
rs36021787_1	T	A.Conservative	NA10851
rs41293136_1	C	A.Conservative	NA10851
rs55805135_1	G	A.Conservative	NA10851
rs5761858_1	TC	A.Conservative	NA10851
rs57715014_1	T	A.Conservative	NA10851
rs58865132_1	G	A.Conservative	NA10851
rs5994827_1	G	A.Conservative	NA10851
rs6130854_1	G	A.Conservative	NA10851
rs61623584_1	G	A.Conservative	NA10851
rs61904469_1	CT	E.User Call	NA10851
rs62526589_1	C	B.Moderate	NA10851
rs6500392_1	G	A.Conservative	NA10851
rs1040480_1	C	A.Conservative	NA12234
rs10883866_1	C	A.Conservative	NA12234
rs11120813_1	G	A.Conservative	NA12234
rs11159355_1	AG	B.Moderate	NA12234
rs11192022_1	C	A.Conservative	NA12234
rs12487962_1	G	A.Conservative	NA12234
rs12893572_1	A	A.Conservative	NA12234
rs17075561_1	A	A.Conservative	NA12234
rs17479252_1	C	A.Conservative	NA12234
rs17780920_1	CT	A.Conservative	NA12234
rs28396985_1	A	A.Conservative	NA12234
rs3979_1	CA	A.Conservative	NA12234
rs4489745_1	G	A.Conservative	NA12234
rs5068_1	AG	B.Moderate	NA12234
rs56218447_1	C	A.Conservative	NA12234
rs57270723_1	G	A.Conservative	NA12234
rs57994085_1	A	A.Conservative	NA12234
rs591282_1	AG	B.Moderate	NA12234
rs6062472_1	G	A.Conservative	NA12234
rs61607025_1	A	A.Conservative	NA12234
rs62047917_1	G	A.Conservative	NA12234
rs62430860_1	C	A.Conservative	NA12234
rs7163990_1	A	A.Conservative	NA12234
rs751199_1	C	A.Conservative	NA12234
rs7742156_1	A	A.Conservative	NA12234
rs8092075_1	A	A.Conservative	NA12234
rs9610164_1	G	A.Conservative	NA12234
rs9621935_1	G	A.Conservative	NA12234
rs12629044_1	CT	B.Moderate	NA12234
rs12984429_1	G	A.Conservative	NA12234
rs16878854_1	G	A.Conservative	NA12234
rs17061938_1	A	B.Moderate	NA12234
rs2303988_1	C	A.Conservative	NA12234
rs28713481_1	G	A.Conservative	NA12234
rs34033679_1	G	A.Conservative	NA12234
rs34532428_1	G	E.User Call	NA12234
rs35001393_1	C	A.Conservative	NA12234
rs35408805_1	C	A.Conservative	NA12234
rs36009729_1	C	A.Conservative	NA12234
rs36021787_1	T	A.Conservative	NA12234
rs41293136_1	C	A.Conservative	NA12234
rs55805135_1	G	A.Conservative	NA12234
rs5761858_1	C	A.Conservative	NA12234
rs57715014_1	T	A.Conservative	NA12234
rs58865132_1	G	A.Conservative	NA12234
rs5994827_1	G	A.Conservative	NA12234
rs6130854_1	G	A.Conservative	NA12234
rs61623584_1	G	A.Conservative	NA12234
rs61904469_1	C	A.Conservative	NA12234
rs62526589_1	C	B.Moderate	NA12234
rs6500392_1	AG	B.Moderate	NA12234
rs12244739_1	CT	C.Aggressive	NA12753
rs12802622_1	C	E.User Call	NA12753
rs12893721_1	C	A.Conservative	NA12753
rs2376876_1	C	A.Conservative	NA12753
rs28479319_1	G	B.Moderate	NA12753
rs34154675_1	G	A.Conservative	NA12753
rs34261915_1	C	A.Conservative	NA12753
rs56225070_1	C	C.Aggressive	NA12753
rs59221441_1	C	B.Moderate	NA12753
rs60345290_1	GT	A.Conservative	NA12753
rs62021172_1	G	A.Conservative	NA12753
rs6796538_1	A	B.Moderate	NA12753
rs12565_1	T	A.Conservative	NA12753
rs2891918_1	G	A.Conservative	NA12753
rs6093022_1	TC	A.Conservative	NA12753
rs6537853_1	G	A.Conservative	NA12753
rs12244739_1	C	E.User Call	NA12707
rs12802622_1	C	E.User Call	NA12707
rs12893721_1	C	A.Conservative	NA12707
rs2376876_1	C	A.Conservative	NA12707
rs28479319_1	G	B.Moderate	NA12707
rs34154675_1	G	A.Conservative	NA12707
rs34261915_1	C	A.Conservative	NA12707
rs56225070_1	C	C.Aggressive	NA12707
rs59221441_1	C	A.Conservative	NA12707
rs60345290_1	GT	A.Conservative	NA12707
rs62021172_1	G	A.Conservative	NA12707
rs6796538_1	A	B.Moderate	NA12707
rs12565_1	T	A.Conservative	NA12707
rs2891918_1	G	A.Conservative	NA12707
rs6093022_1	C	A.Conservative	NA12707
rs6537853_1	G	A.Conservative	NA12707
rs12244739_1	CT	C.Aggressive	NA11839
rs12802622_1	C	E.User Call	NA11839
rs12893721_1	C	A.Conservative	NA11839
rs2376876_1	C	A.Conservative	NA11839
rs28479319_1	G	C.Aggressive	NA11839
rs34154675_1	G	A.Conservative	NA11839
rs34261915_1	C	A.Conservative	NA11839
rs56225070_1	C	B.Moderate	NA11839
rs59221441_1	C	A.Conservative	NA11839
rs60345290_1	GT	A.Conservative	NA11839
rs62021172_1	G	A.Conservative	NA11839
rs6796538_1	A	A.Conservative	NA11839
rs12565_1	T	A.Conservative	NA11839
rs2891918_1	G	A.Conservative	NA11839
rs6093022_1	C	A.Conservative	NA11839
rs6537853_1	G	A.Conservative	NA11839
rs12244739_1	T	A.Conservative	NA10859
rs12802622_1	C	E.User Call	NA10859
rs12893721_1	C	A.Conservative	NA10859
rs2376876_1	C	A.Conservative	NA10859
rs28479319_1	AG	A.Conservative	NA10859
rs34154675_1	G	A.Conservative	NA10859
rs34261915_1	C	A.Conservative	NA10859
rs56225070_1	C	B.Moderate	NA10859
rs59221441_1	C	A.Conservative	NA10859
rs60345290_1	GT	B.Moderate	NA10859
rs62021172_1	G	A.Conservative	NA10859
rs6796538_1	GA	A.Conservative	NA10859
rs12565_1	T	A.Conservative	NA10859
rs2891918_1	G	A.Conservative	NA10859
rs6093022_1	C	A.Conservative	NA10859
rs6537853_1	G	A.Conservative	NA10859
rs12244739_1	C	E.User Call	NA07034
rs12802622_1	C	E.User Call	NA07034
rs12893721_1	C	A.Conservative	NA07034
rs2376876_1	C	A.Conservative	NA07034
rs28479319_1	G	B.Moderate	NA07034
rs34154675_1	G	A.Conservative	NA07034
rs34261915_1	C	A.Conservative	NA07034
rs56225070_1	C	B.Moderate	NA07034
rs59221441_1	C	A.Conservative	NA07034
rs60345290_1	GT	A.Conservative	NA07034
rs62021172_1	G	A.Conservative	NA07034
rs6796538_1	A	A.Conservative	NA07034
rs12565_1	T	A.Conservative	NA07034
rs2891918_1	G	A.Conservative	NA07034
rs6093022_1	C	A.Conservative	NA07034
rs6537853_1	G	A.Conservative	NA07034
rs12244739_1	CT	B.Moderate	NA07055
rs12802622_1	C	E.User Call	NA07055
rs12893721_1	C	A.Conservative	NA07055
rs2376876_1	C	B.Moderate	NA07055
rs28479319_1	G	C.Aggressive	NA07055
rs34154675_1	G	A.Conservative	NA07055
rs34261915_1	C	A.Conservative	NA07055
rs56225070_1	C	B.Moderate	NA07055
rs59221441_1	C	A.Conservative	NA07055
rs60345290_1	GT	A.Conservative	NA07055
rs62021172_1	G	A.Conservative	NA07055
rs6796538_1	GA	A.Conservative	NA07055
rs12565_1	T	A.Conservative	NA07055
rs2891918_1	G	A.Conservative	NA07055
rs6093022_1	C	A.Conservative	NA07055
rs6537853_1	G	A.Conservative	NA07055
rs12244739_1	C	E.User Call	NA12814
rs12802622_1	C	E.User Call	NA12814
rs12893721_1	C	A.Conservative	NA12814
rs2376876_1	C	A.Conservative	NA12814
rs28479319_1	G	C.Aggressive	NA12814
rs34154675_1	G	A.Conservative	NA12814
rs34261915_1	C	A.Conservative	NA12814
rs56225070_1	C	B.Moderate	NA12814
rs59221441_1	C	A.Conservative	NA12814
rs60345290_1	GT	A.Conservative	NA12814
rs62021172_1	G	A.Conservative	NA12814
rs6796538_1	GA	A.Conservative	NA12814
rs12565_1	T	A.Conservative	NA12814
rs2891918_1	G	A.Conservative	NA12814
rs6093022_1	T	B.Moderate	NA12814
rs6537853_1	G	A.Conservative	NA12814
rs12244739_1	CT	C.Aggressive	NA10847
rs12802622_1	C	E.User Call	NA10847
rs12893721_1	C	A.Conservative	NA10847
rs2376876_1	C	A.Conservative	NA10847
rs28479319_1	AG	A.Conservative	NA10847
rs34154675_1	G	A.Conservative	NA10847
rs34261915_1	C	A.Conservative	NA10847
rs56225070_1	C	B.Moderate	NA10847
rs59221441_1	C	A.Conservative	NA10847
rs60345290_1	GT	A.Conservative	NA10847
rs62021172_1	G	A.Conservative	NA10847
rs6796538_1	A	B.Moderate	NA10847
rs12565_1	T	A.Conservative	NA10847
rs2891918_1	G	A.Conservative	NA10847
rs6093022_1	C	A.Conservative	NA10847
rs6537853_1	G	A.Conservative	NA10847
rs12244739_1		D.Low Probability	NA10861
rs12802622_1	C	E.User Call	NA10861
rs12893721_1	C	A.Conservative	NA10861
rs2376876_1	C	A.Conservative	NA10861
rs28479319_1	G	C.Aggressive	NA10861
rs34154675_1	G	A.Conservative	NA10861
rs34261915_1	C	A.Conservative	NA10861
rs56225070_1	C	B.Moderate	NA10861
rs59221441_1	C	A.Conservative	NA10861
rs60345290_1	GT	A.Conservative	NA10861
rs62021172_1	G	A.Conservative	NA10861
rs6796538_1	A	A.Conservative	NA10861
rs12565_1	T	A.Conservative	NA10861
rs2891918_1	G	A.Conservative	NA10861
rs6093022_1	T	B.Moderate	NA10861
rs6537853_1	G	A.Conservative	NA10861
rs12244739_1	C	E.User Call	NA12005
rs12802622_1	C	E.User Call	NA12005
rs12893721_1	C	A.Conservative	NA12005
rs2376876_1	C	A.Conservative	NA12005
rs28479319_1	G	C.Aggressive	NA12005
rs34154675_1	G	A.Conservative	NA12005
rs34261915_1	C	A.Conservative	NA12005
rs56225070_1	C	B.Moderate	NA12005
rs59221441_1	C	A.Conservative	NA12005
rs60345290_1	GT	A.Conservative	NA12005
rs62021172_1	G	A.Conservative	NA12005
rs6796538_1	GA	A.Conservative	NA12005
rs12565_1	T	A.Conservative	NA12005
rs2891918_1	G	A.Conservative	NA12005
rs6093022_1	TC	A.Conservative	NA12005
rs6537853_1	G	A.Conservative	NA12005
rs12244739_1	CT	C.Aggressive	NA10851
rs12802622_1	C	E.User Call	NA10851
rs12893721_1	C	A.Conservative	NA10851
rs2376876_1	C	B.Moderate	NA10851
rs28479319_1	G	C.Aggressive	NA10851
rs34154675_1	G	A.Conservative	NA10851
rs34261915_1	C	A.Conservative	NA10851
rs56225070_1	C	B.Moderate	NA10851
rs59221441_1	C	A.Conservative	NA10851
rs60345290_1	GT	A.Conservative	NA10851
rs62021172_1	G	A.Conservative	NA10851
rs6796538_1	GA	A.Conservative	NA10851
rs12565_1	T	A.Conservative	NA10851
rs2891918_1	G	A.Conservative	NA10851
rs6093022_1	T	B.Moderate	NA10851
rs6537853_1	G	A.Conservative	NA10851
rs12244739_1	C	C.Aggressive	NA12234
rs12802622_1	C	E.User Call	NA12234
rs12893721_1	C	A.Conservative	NA12234
rs2376876_1	C	A.Conservative	NA12234
rs28479319_1	G	C.Aggressive	NA12234
rs34154675_1	G	A.Conservative	NA12234
rs34261915_1	C	A.Conservative	NA12234
rs56225070_1	C	B.Moderate	NA12234
rs59221441_1	C	A.Conservative	NA12234
rs60345290_1	GT	B.Moderate	NA12234
rs62021172_1	G	A.Conservative	NA12234
rs6796538_1	A	A.Conservative	NA12234
rs12565_1	T	A.Conservative	NA12234
rs2891918_1	G	A.Conservative	NA12234
rs6093022_1	C	A.Conservative	NA12234
rs6537853_1	G	A.Conservative	NA12234
rs1040480_1	CT	C.Aggressive	NA12875
rs10883866_1	C	A.Conservative	NA12875
rs11120813_1	A	A.Conservative	NA12875
rs11159355_1	A	C.Aggressive	NA12875
rs11192022_1	C	A.Conservative	NA12875
rs12487962_1	G	A.Conservative	NA12875
rs12893572_1	A	A.Conservative	NA12875
rs17075561_1	A	A.Conservative	NA12875
rs17479252_1	T	A.Conservative	NA12875
rs17780920_1	C	A.Conservative	NA12875
rs28396985_1	GA	A.Conservative	NA12875
rs3979_1	C	A.Conservative	NA12875
rs4489745_1	G	A.Conservative	NA12875
rs5068_1	A	C.Aggressive	NA12875
rs56218447_1	C	A.Conservative	NA12875
rs57270723_1	G	B.Moderate	NA12875
rs57994085_1	A	A.Conservative	NA12875
rs591282_1	AG	B.Moderate	NA12875
rs6062472_1	G	A.Conservative	NA12875
rs61607025_1	A	A.Conservative	NA12875
rs62047917_1	G	A.Conservative	NA12875
rs62430860_1	C	A.Conservative	NA12875
rs7163990_1	A	A.Conservative	NA12875
rs751199_1	C	A.Conservative	NA12875
rs7742156_1	AG	B.Moderate	NA12875
rs8092075_1	C	A.Conservative	NA12875
rs9610164_1	G	A.Conservative	NA12875
rs9621935_1	G	A.Conservative	NA12875
rs12629044_1	CT	A.Conservative	NA12875
rs12984429_1	G	A.Conservative	NA12875
rs16878854_1	G	A.Conservative	NA12875
rs17061938_1	A	B.Moderate	NA12875
rs2303988_1	C	A.Conservative	NA12875
rs28713481_1	G	A.Conservative	NA12875
rs34033679_1	G	A.Conservative	NA12875
rs34532428_1	G	E.User Call	NA12875
rs35001393_1	C	A.Conservative	NA12875
rs35408805_1	C	A.Conservative	NA12875
rs36009729_1	C	A.Conservative	NA12875
rs36021787_1	T	A.Conservative	NA12875
rs41293136_1	C	A.Conservative	NA12875
rs55805135_1	G	A.Conservative	NA12875
rs5761858_1	C	A.Conservative	NA12875
rs57715014_1	T	A.Conservative	NA12875
rs58865132_1	G	A.Conservative	NA12875
rs5994827_1	G	A.Conservative	NA12875
rs6130854_1	G	A.Conservative	NA12875
rs61623584_1	G	A.Conservative	NA12875
rs61904469_1	C	A.Conservative	NA12875
rs62526589_1	C	B.Moderate	NA12875
rs6500392_1	G	A.Conservative	NA12875
rs1040480_1	C	A.Conservative	NA12156
rs10883866_1	GC	A.Conservative	NA12156
rs11120813_1	G	A.Conservative	NA12156
rs11159355_1	G	A.Conservative	NA12156
rs11192022_1	C	A.Conservative	NA12156
rs12487962_1	G	A.Conservative	NA12156
rs12893572_1	A	A.Conservative	NA12156
rs17075561_1	A	A.Conservative	NA12156
rs17479252_1	CT	A.Conservative	NA12156
rs17780920_1	C	A.Conservative	NA12156
rs28396985_1	GA	A.Conservative	NA12156
rs3979_1	C	A.Conservative	NA12156
rs4489745_1	G	A.Conservative	NA12156
rs5068_1	AG	B.Moderate	NA12156
rs56218447_1	C	A.Conservative	NA12156
rs57270723_1	G	A.Conservative	NA12156
rs57994085_1	A	A.Conservative	NA12156
rs591282_1	AG	E.User Call	NA12156
rs6062472_1	G	A.Conservative	NA12156
rs61607025_1	A	A.Conservative	NA12156
rs62047917_1	G	A.Conservative	NA12156
rs62430860_1	C	A.Conservative	NA12156
rs7163990_1	A	A.Conservative	NA12156
rs751199_1	GC	A.Conservative	NA12156
rs7742156_1	A	A.Conservative	NA12156
rs8092075_1	A	A.Conservative	NA12156
rs9610164_1	G	B.Moderate	NA12156
rs9621935_1	G	A.Conservative	NA12156
rs12629044_1	CT	B.Moderate	NA12156
rs12984429_1	G	A.Conservative	NA12156
rs16878854_1	G	A.Conservative	NA12156
rs17061938_1	A	B.Moderate	NA12156
rs2303988_1	C	A.Conservative	NA12156
rs28713481_1	G	B.Moderate	NA12156
rs34033679_1	G	A.Conservative	NA12156
rs34532428_1	G	E.User Call	NA12156
rs35001393_1	C	A.Conservative	NA12156
rs35408805_1	C	A.Conservative	NA12156
rs36009729_1	C	A.Conservative	NA12156
rs36021787_1	T	A.Conservative	NA12156
rs41293136_1	C	A.Conservative	NA12156
rs55805135_1	G	A.Conservative	NA12156
rs5761858_1	C	A.Conservative	NA12156
rs57715014_1	T	A.Conservative	NA12156
rs58865132_1	G	A.Conservative	NA12156
rs5994827_1	G	A.Conservative	NA12156
rs6130854_1	G	A.Conservative	NA12156
rs61623584_1	G	A.Conservative	NA12156
rs61904469_1	CT	B.Moderate	NA12156
rs62526589_1	C	B.Moderate	NA12156
rs6500392_1	G	A.Conservative	NA12156
rs1040480_1	C	A.Conservative	NA12156-D
rs10883866_1	GC	A.Conservative	NA12156-D
rs11120813_1	G	A.Conservative	NA12156-D
rs11159355_1	G	A.Conservative	NA12156-D
rs11192022_1	C	A.Conservative	NA12156-D
rs12487962_1	G	A.Conservative	NA12156-D
rs12893572_1	A	A.Conservative	NA12156-D
rs17075561_1	A	A.Conservative	NA12156-D
rs17479252_1	CT	B.Moderate	NA12156-D
rs17780920_1	C	A.Conservative	NA12156-D
rs28396985_1	GA	A.Conservative	NA12156-D
rs3979_1	C	A.Conservative	NA12156-D
rs4489745_1	G	A.Conservative	NA12156-D
rs5068_1	AG	B.Moderate	NA12156-D
rs56218447_1	C	A.Conservative	NA12156-D
rs57270723_1	G	A.Conservative	NA12156-D
rs57994085_1	A	A.Conservative	NA12156-D
rs591282_1	AG	E.User Call	NA12156-D
rs6062472_1	G	A.Conservative	NA12156-D
rs61607025_1	A	A.Conservative	NA12156-D
rs62047917_1	G	A.Conservative	NA12156-D
rs62430860_1	C	A.Conservative	NA12156-D
rs7163990_1	A	A.Conservative	NA12156-D
rs751199_1	GC	A.Conservative	NA12156-D
rs7742156_1	A	A.Conservative	NA12156-D
rs8092075_1	A	A.Conservative	NA12156-D
rs9610164_1	G	A.Conservative	NA12156-D
rs9621935_1	G	A.Conservative	NA12156-D
rs12629044_1	CT	B.Moderate	NA12156-D
rs12984429_1	G	A.Conservative	NA12156-D
rs16878854_1	G	A.Conservative	NA12156-D
rs17061938_1	A	A.Conservative	NA12156-D
rs2303988_1	C	A.Conservative	NA12156-D
rs28713481_1	G	B.Moderate	NA12156-D
rs34033679_1		D.Low Probability	NA12156-D
rs34532428_1	G	E.User Call	NA12156-D
rs35001393_1	C	A.Conservative	NA12156-D
rs35408805_1	C	A.Conservative	NA12156-D
rs36009729_1	C	A.Conservative	NA12156-D
rs36021787_1	T	A.Conservative	NA12156-D
rs41293136_1	C	A.Conservative	NA12156-D
rs55805135_1	G	A.Conservative	NA12156-D
rs5761858_1	C	A.Conservative	NA12156-D
rs57715014_1	T	A.Conservative	NA12156-D
rs58865132_1	G	A.Conservative	NA12156-D
rs5994827_1	G	A.Conservative	NA12156-D
rs6130854_1	G	A.Conservative	NA12156-D
rs61623584_1	G	A.Conservative	NA12156-D
rs61904469_1	CT	E.User Call	NA12156-D
rs62526589_1	C	B.Moderate	NA12156-D
rs6500392_1	G	A.Conservative	NA12156-D
rs1040480_1	C	A.Conservative	NA07056
rs10883866_1	C	A.Conservative	NA07056
rs11120813_1	GA	A.Conservative	NA07056
rs11159355_1	G	A.Conservative	NA07056
rs11192022_1	C	A.Conservative	NA07056
rs12487962_1	G	A.Conservative	NA07056
rs12893572_1	A	A.Conservative	NA07056
rs17075561_1	A	A.Conservative	NA07056
rs17479252_1	CT	B.Moderate	NA07056
rs17780920_1	C	A.Conservative	NA07056
rs28396985_1	GA	A.Conservative	NA07056
rs3979_1	C	A.Conservative	NA07056
rs4489745_1	G	A.Conservative	NA07056
rs5068_1	A	C.Aggressive	NA07056
rs56218447_1	C	A.Conservative	NA07056
rs57270723_1	G	A.Conservative	NA07056
rs57994085_1	A	A.Conservative	NA07056
rs591282_1	AG	B.Moderate	NA07056
rs6062472_1	G	A.Conservative	NA07056
rs61607025_1	A	A.Conservative	NA07056
rs62047917_1	G	A.Conservative	NA07056
rs62430860_1	C	A.Conservative	NA07056
rs7163990_1	A	A.Conservative	NA07056
rs751199_1	C	A.Conservative	NA07056
rs7742156_1	A	A.Conservative	NA07056
rs8092075_1	A	A.Conservative	NA07056
rs9610164_1	G	A.Conservative	NA07056
rs9621935_1	G	A.Conservative	NA07056
rs12629044_1	CT	A.Conservative	NA07056
rs12984429_1	G	A.Conservative	NA07056
rs16878854_1	G	A.Conservative	NA07056
rs17061938_1	A	B.Moderate	NA07056
rs2303988_1	C	A.Conservative	NA07056
rs28713481_1	G	B.Moderate	NA07056
rs34033679_1	G	A.Conservative	NA07056
rs34532428_1	G	E.User Call	NA07056
rs35001393_1	C	A.Conservative	NA07056
rs35408805_1	C	A.Conservative	NA07056
rs36009729_1	C	A.Conservative	NA07056
rs36021787_1	T	A.Conservative	NA07056
rs41293136_1	C	A.Conservative	NA07056
rs55805135_1	G	A.Conservative	NA07056
rs5761858_1	TC	B.Moderate	NA07056
rs57715014_1	T	A.Conservative	NA07056
rs58865132_1	G	A.Conservative	NA07056
rs5994827_1	G	A.Conservative	NA07056
rs6130854_1	G	A.Conservative	NA07056
rs61623584_1	G	A.Conservative	NA07056
rs61904469_1	CT	A.Conservative	NA07056
rs62526589_1	C	B.Moderate	NA07056
rs6500392_1	AG	B.Moderate	NA07056
rs1040480_1	T	A.Conservative	NA12056
rs10883866_1	C	A.Conservative	NA12056
rs11120813_1	GA	A.Conservative	NA12056
rs11159355_1		D.Low Probability	NA12056
rs11192022_1	C	A.Conservative	NA12056
rs12487962_1	G	A.Conservative	NA12056
rs12893572_1	A	A.Conservative	NA12056
rs17075561_1	A	A.Conservative	NA12056
rs17479252_1	CT	A.Conservative	NA12056
rs17780920_1	C	A.Conservative	NA12056
rs28396985_1	GA	A.Conservative	NA12056
rs3979_1	C	B.Moderate	NA12056
rs4489745_1	G	A.Conservative	NA12056
rs5068_1	AG	B.Moderate	NA12056
rs56218447_1	C	A.Conservative	NA12056
rs57270723_1	G	B.Moderate	NA12056
rs57994085_1	A	A.Conservative	NA12056
rs591282_1	AG	B.Moderate	NA12056
rs6062472_1	G	B.Moderate	NA12056
rs61607025_1	A	A.Conservative	NA12056
rs62047917_1	G	A.Conservative	NA12056
rs62430860_1	C	A.Conservative	NA12056
rs7163990_1	A	A.Conservative	NA12056
rs751199_1	GC	B.Moderate	NA12056
rs7742156_1	A	A.Conservative	NA12056
rs8092075_1	CA	A.Conservative	NA12056
rs9610164_1	G	B.Moderate	NA12056
rs9621935_1	G	A.Conservative	NA12056
rs12629044_1	CT	B.Moderate	NA12056
rs12984429_1	G	A.Conservative	NA12056
rs16878854_1	G	A.Conservative	NA12056
rs17061938_1	A	B.Moderate	NA12056
rs2303988_1	C	A.Conservative	NA12056
rs28713481_1	G	B.Moderate	NA12056
rs34033679_1	G	A.Conservative	NA12056
rs34532428_1	G	C.Aggressive	NA12056
rs35001393_1	C	A.Conservative	NA12056
rs35408805_1	C	A.Conservative	NA12056
rs36009729_1	C	A.Conservative	NA12056
rs36021787_1	T	A.Conservative	NA12056
rs41293136_1	C	A.Conservative	NA12056
rs55805135_1	G	A.Conservative	NA12056
rs5761858_1	T	A.Conservative	NA12056
rs57715014_1	T	A.Conservative	NA12056
rs58865132_1	G	A.Conservative	NA12056
rs5994827_1	G	A.Conservative	NA12056
rs6130854_1	G	A.Conservative	NA12056
rs61623584_1	G	A.Conservative	NA12056
rs61904469_1	CT	A.Conservative	NA12056
rs62526589_1	C	B.Moderate	NA12056
rs6500392_1	AG	B.Moderate	NA12056
rs1040480_1	C	A.Conservative	NA10863
rs10883866_1	C	A.Conservative	NA10863
rs11120813_1	G	A.Conservative	NA10863
rs11159355_1	AG	C.Aggressive	NA10863
rs11192022_1	C	A.Conservative	NA10863
rs12487962_1	G	A.Conservative	NA10863
rs12893572_1	A	A.Conservative	NA10863
rs17075561_1	A	A.Conservative	NA10863
rs17479252_1	CT	B.Moderate	NA10863
rs17780920_1	T	A.Conservative	NA10863
rs28396985_1	A	A.Conservative	NA10863
rs3979_1	CA	A.Conservative	NA10863
rs4489745_1	G	A.Conservative	NA10863
rs5068_1	AG	B.Moderate	NA10863
rs56218447_1	C	A.Conservative	NA10863
rs57270723_1	G	A.Conservative	NA10863
rs57994085_1	A	A.Conservative	NA10863
rs591282_1	AG	B.Moderate	NA10863
rs6062472_1	G	A.Conservative	NA10863
rs61607025_1	A	A.Conservative	NA10863
rs62047917_1	G	A.Conservative	NA10863
rs62430860_1	C	A.Conservative	NA10863
rs7163990_1	A	A.Conservative	NA10863
rs751199_1	C	A.Conservative	NA10863
rs7742156_1	A	A.Conservative	NA10863
rs8092075_1	A	A.Conservative	NA10863
rs9610164_1	G	A.Conservative	NA10863
rs9621935_1	G	A.Conservative	NA10863
rs12629044_1	C	A.Conservative	NA10863
rs12984429_1	G	A.Conservative	NA10863
rs16878854_1	G	A.Conservative	NA10863
rs17061938_1	A	A.Conservative	NA10863
rs2303988_1	C	A.Conservative	NA10863
rs28713481_1	G	A.Conservative	NA10863
rs34033679_1	G	A.Conservative	NA10863
rs34532428_1		D.Low Probability	NA10863
rs35001393_1	C	A.Conservative	NA10863
rs35408805_1	C	A.Conservative	NA10863
rs36009729_1	C	A.Conservative	NA10863
rs36021787_1	T	A.Conservative	NA10863
rs41293136_1	C	A.Conservative	NA10863
rs55805135_1	G	A.Conservative	NA10863
rs5761858_1	C	A.Conservative	NA10863
rs57715014_1	T	A.Conservative	NA10863
rs58865132_1	G	A.Conservative	NA10863
rs5994827_1	G	A.Conservative	NA10863
rs6130854_1	G	A.Conservative	NA10863
rs61623584_1	G	A.Conservative	NA10863
rs61904469_1	C	A.Conservative	NA10863
rs62526589_1	C	B.Moderate	NA10863
rs6500392_1	AG	A.Conservative	NA10863
rs1040480_1	CT	C.Aggressive	NA10857
rs10883866_1	GC	A.Conservative	NA10857
rs11120813_1	GA	A.Conservative	NA10857
rs11159355_1	AG	B.Moderate	NA10857
rs11192022_1	C	A.Conservative	NA10857
rs12487962_1	G	A.Conservative	NA10857
rs12893572_1	A	A.Conservative	NA10857
rs17075561_1	A	A.Conservative	NA10857
rs17479252_1	CT	A.Conservative	NA10857
rs17780920_1	C	A.Conservative	NA10857
rs28396985_1	A	A.Conservative	NA10857
rs3979_1	C	A.Conservative	NA10857
rs4489745_1	G	A.Conservative	NA10857
rs5068_1	A	C.Aggressive	NA10857
rs56218447_1	C	A.Conservative	NA10857
rs57270723_1	G	A.Conservative	NA10857
rs57994085_1	A	A.Conservative	NA10857
rs591282_1	AG	A.Conservative	NA10857
rs6062472_1	G	A.Conservative	NA10857
rs61607025_1	GA	A.Conservative	NA10857
rs62047917_1	G	A.Conservative	NA10857
rs62430860_1	C	A.Conservative	NA10857
rs7163990_1	A	A.Conservative	NA10857
rs751199_1	C	A.Conservative	NA10857
rs7742156_1	A	A.Conservative	NA10857
rs8092075_1	A	A.Conservative	NA10857
rs9610164_1	G	A.Conservative	NA10857
rs9621935_1	AG	A.Conservative	NA10857
rs12629044_1	CT	A.Conservative	NA10857
rs12984429_1	G	A.Conservative	NA10857
rs16878854_1	G	A.Conservative	NA10857
rs17061938_1	A	B.Moderate	NA10857
rs2303988_1	C	A.Conservative	NA10857
rs28713481_1	G	A.Conservative	NA10857
rs34033679_1	G	A.Conservative	NA10857
rs34532428_1	G	E.User Call	NA10857
rs35001393_1	C	A.Conservative	NA10857
rs35408805_1	C	A.Conservative	NA10857
rs36009729_1	C	A.Conservative	NA10857
rs36021787_1	T	A.Conservative	NA10857
rs41293136_1	C	A.Conservative	NA10857
rs55805135_1	G	A.Conservative	NA10857
rs5761858_1	C	A.Conservative	NA10857
rs57715014_1	T	A.Conservative	NA10857
rs58865132_1	G	A.Conservative	NA10857
rs5994827_1	G	A.Conservative	NA10857
rs6130854_1	G	A.Conservative	NA10857
rs61623584_1	G	A.Conservative	NA10857
rs61904469_1	C	A.Conservative	NA10857
rs62526589_1	CA	B.Moderate	NA10857
rs6500392_1	AG	A.Conservative	NA10857
rs1040480_1	C	A.Conservative	NA12006
rs10883866_1	C	A.Conservative	NA12006
rs11120813_1	G	A.Conservative	NA12006
rs11159355_1	AG	B.Moderate	NA12006
rs11192022_1	C	A.Conservative	NA12006
rs12487962_1	G	A.Conservative	NA12006
rs12893572_1	A	A.Conservative	NA12006
rs17075561_1	A	A.Conservative	NA12006
rs17479252_1	T	A.Conservative	NA12006
rs17780920_1	CT	A.Conservative	NA12006
rs28396985_1	A	A.Conservative	NA12006
rs3979_1	C	A.Conservative	NA12006
rs4489745_1	GA	A.Conservative	NA12006
rs5068_1	A	C.Aggressive	NA12006
rs56218447_1	C	A.Conservative	NA12006
rs57270723_1	G	A.Conservative	NA12006
rs57994085_1	A	A.Conservative	NA12006
rs591282_1	AG	C.Aggressive	NA12006
rs6062472_1	G	A.Conservative	NA12006
rs61607025_1	A	A.Conservative	NA12006
rs62047917_1	G	A.Conservative	NA12006
rs62430860_1	C	A.Conservative	NA12006
rs7163990_1	A	A.Conservative	NA12006
rs751199_1	C	A.Conservative	NA12006
rs7742156_1	A	A.Conservative	NA12006
rs8092075_1	A	A.Conservative	NA12006
rs9610164_1	G	A.Conservative	NA12006
rs9621935_1	G	A.Conservative	NA12006
rs12629044_1	CT	B.Moderate	NA12006
rs12984429_1	G	A.Conservative	NA12006
rs16878854_1	G	A.Conservative	NA12006
rs17061938_1	A	A.Conservative	NA12006
rs2303988_1	C	A.Conservative	NA12006
rs28713481_1	G	A.Conservative	NA12006
rs34033679_1	G	A.Conservative	NA12006
rs34532428_1	G	E.User Call	NA12006
rs35001393_1	C	A.Conservative	NA12006
rs35408805_1	C	A.Conservative	NA12006
rs36009729_1	C	A.Conservative	NA12006
rs36021787_1	T	A.Conservative	NA12006
rs41293136_1	C	A.Conservative	NA12006
rs55805135_1	G	A.Conservative	NA12006
rs5761858_1	C	A.Conservative	NA12006
rs57715014_1	T	A.Conservative	NA12006
rs58865132_1	G	A.Conservative	NA12006
rs5994827_1	G	A.Conservative	NA12006
rs6130854_1	G	A.Conservative	NA12006
rs61623584_1	G	A.Conservative	NA12006
rs61904469_1	C	A.Conservative	NA12006
rs62526589_1	C	B.Moderate	NA12006
rs6500392_1	A	E.User Call	NA12006
rs1040480_1		D.Low Probability	NA12004
rs10883866_1	C	A.Conservative	NA12004
rs11120813_1	GA	A.Conservative	NA12004
rs11159355_1	AG	B.Moderate	NA12004
rs11192022_1	C	A.Conservative	NA12004
rs12487962_1	G	A.Conservative	NA12004
rs12893572_1	A	A.Conservative	NA12004
rs17075561_1	A	A.Conservative	NA12004
rs17479252_1	C	A.Conservative	NA12004
rs17780920_1	C	A.Conservative	NA12004
rs28396985_1	A	A.Conservative	NA12004
rs3979_1	C	A.Conservative	NA12004
rs4489745_1	G	A.Conservative	NA12004
rs5068_1	A	C.Aggressive	NA12004
rs56218447_1	C	A.Conservative	NA12004
rs57270723_1	G	A.Conservative	NA12004
rs57994085_1	A	A.Conservative	NA12004
rs591282_1	AG	A.Conservative	NA12004
rs6062472_1	G	A.Conservative	NA12004
rs61607025_1	GA	A.Conservative	NA12004
rs62047917_1	G	A.Conservative	NA12004
rs62430860_1	C	A.Conservative	NA12004
rs7163990_1	A	A.Conservative	NA12004
rs751199_1	C	A.Conservative	NA12004
rs7742156_1	A	A.Conservative	NA12004
rs8092075_1	CA	C.Aggressive	NA12004
rs9610164_1	G	A.Conservative	NA12004
rs9621935_1	G	A.Conservative	NA12004
rs12629044_1	CT	B.Moderate	NA12004
rs12984429_1	G	A.Conservative	NA12004
rs16878854_1	GA	A.Conservative	NA12004
rs17061938_1	A	A.Conservative	NA12004
rs2303988_1	C	A.Conservative	NA12004
rs28713481_1	G	B.Moderate	NA12004
rs34033679_1	G	A.Conservative	NA12004
rs34532428_1	G	C.Aggressive	NA12004
rs35001393_1	C	A.Conservative	NA12004
rs35408805_1	C	A.Conservative	NA12004
rs36009729_1	C	A.Conservative	NA12004
rs36021787_1	T	A.Conservative	NA12004
rs41293136_1	C	A.Conservative	NA12004
rs55805135_1	G	A.Conservative	NA12004
rs5761858_1	C	A.Conservative	NA12004
rs57715014_1	T	A.Conservative	NA12004
rs58865132_1	G	A.Conservative	NA12004
rs5994827_1	G	A.Conservative	NA12004
rs6130854_1	G	A.Conservative	NA12004
rs61623584_1	G	A.Conservative	NA12004
rs61904469_1	C	A.Conservative	NA12004
rs62526589_1	CA	B.Moderate	NA12004
rs6500392_1	AG	B.Moderate	NA12004
rs1040480_1	C	A.Conservative	NA07345
rs10883866_1	GC	A.Conservative	NA07345
rs11120813_1	GA	A.Conservative	NA07345
rs11159355_1	G	A.Conservative	NA07345
rs11192022_1	C	A.Conservative	NA07345
rs12487962_1	G	A.Conservative	NA07345
rs12893572_1	A	A.Conservative	NA07345
rs17075561_1	A	A.Conservative	NA07345
rs17479252_1	C	A.Conservative	NA07345
rs17780920_1	C	A.Conservative	NA07345
rs28396985_1	A	A.Conservative	NA07345
rs3979_1	C	A.Conservative	NA07345
rs4489745_1	G	A.Conservative	NA07345
rs5068_1	AG	A.Conservative	NA07345
rs56218447_1	C	A.Conservative	NA07345
rs57270723_1	G	A.Conservative	NA07345
rs57994085_1	A	A.Conservative	NA07345
rs591282_1	AG	B.Moderate	NA07345
rs6062472_1	G	A.Conservative	NA07345
rs61607025_1	A	A.Conservative	NA07345
rs62047917_1	G	A.Conservative	NA07345
rs62430860_1	C	A.Conservative	NA07345
rs7163990_1	A	A.Conservative	NA07345
rs751199_1	GC	A.Conservative	NA07345
rs7742156_1	AG	A.Conservative	NA07345
rs8092075_1	CA	A.Conservative	NA07345
rs9610164_1	G	A.Conservative	NA07345
rs9621935_1	G	A.Conservative	NA07345
rs12629044_1	CT	B.Moderate	NA07345
rs12984429_1	G	A.Conservative	NA07345
rs16878854_1	G	A.Conservative	NA07345
rs17061938_1	A	A.Conservative	NA07345
rs2303988_1	C	A.Conservative	NA07345
rs28713481_1	G	A.Conservative	NA07345
rs34033679_1	G	A.Conservative	NA07345
rs34532428_1	G	E.User Call	NA07345
rs35001393_1	C	A.Conservative	NA07345
rs35408805_1	C	A.Conservative	NA07345
rs36009729_1	C	A.Conservative	NA07345
rs36021787_1	T	A.Conservative	NA07345
rs41293136_1	C	A.Conservative	NA07345
rs55805135_1	G	A.Conservative	NA07345
rs5761858_1	TC	A.Conservative	NA07345
rs57715014_1	T	A.Conservative	NA07345
rs58865132_1	G	A.Conservative	NA07345
rs5994827_1	G	A.Conservative	NA07345
rs6130854_1	G	A.Conservative	NA07345
rs61623584_1	G	A.Conservative	NA07345
rs61904469_1	C	A.Conservative	NA07345
rs62526589_1	C	B.Moderate	NA07345
rs6500392_1	AG	B.Moderate	NA07345
rs1040480_1	C	A.Conservative	NA07029
rs10883866_1	C	A.Conservative	NA07029
rs11120813_1	G	A.Conservative	NA07029
rs11159355_1	AG	B.Moderate	NA07029
rs11192022_1	C	A.Conservative	NA07029
rs12487962_1	G	A.Conservative	NA07029
rs12893572_1	A	A.Conservative	NA07029
rs17075561_1	A	A.Conservative	NA07029
rs17479252_1	T	A.Conservative	NA07029
rs17780920_1	C	A.Conservative	NA07029
rs28396985_1	A	A.Conservative	NA07029
rs3979_1	CA	A.Conservative	NA07029
rs4489745_1	G	A.Conservative	NA07029
rs5068_1	A	C.Aggressive	NA07029
rs56218447_1	C	A.Conservative	NA07029
rs57270723_1	G	A.Conservative	NA07029
rs57994085_1	A	A.Conservative	NA07029
rs591282_1	G	A.Conservative	NA07029
rs6062472_1	G	A.Conservative	NA07029
rs61607025_1	A	A.Conservative	NA07029
rs62047917_1	G	A.Conservative	NA07029
rs62430860_1	C	A.Conservative	NA07029
rs7163990_1	A	A.Conservative	NA07029
rs751199_1	GC	A.Conservative	NA07029
rs7742156_1	AG	A.Conservative	NA07029
rs8092075_1	C	A.Conservative	NA07029
rs9610164_1	G	A.Conservative	NA07029
rs9621935_1	G	A.Conservative	NA07029
rs12629044_1	C	A.Conservative	NA07029
rs12984429_1	G	A.Conservative	NA07029
rs16878854_1	G	A.Conservative	NA07029
rs17061938_1	A	B.Moderate	NA07029
rs2303988_1	C	A.Conservative	NA07029
rs28713481_1	G	A.Conservative	NA07029
rs34033679_1	G	A.Conservative	NA07029
rs34532428_1	G	C.Aggressive	NA07029
rs35001393_1	C	A.Conservative	NA07029
rs35408805_1	C	A.Conservative	NA07029
rs36009729_1	C	A.Conservative	NA07029
rs36021787_1	T	A.Conservative	NA07029
rs41293136_1	C	A.Conservative	NA07029
rs55805135_1	G	A.Conservative	NA07029
rs5761858_1	C	A.Conservative	NA07029
rs57715014_1	T	A.Conservative	NA07029
rs58865132_1	G	A.Conservative	NA07029
rs5994827_1	G	A.Conservative	NA07029
rs6130854_1	G	A.Conservative	NA07029
rs61623584_1	G	A.Conservative	NA07029
rs61904469_1	C	A.Conservative	NA07029
rs62526589_1	C	B.Moderate	NA07029
rs6500392_1	AG	B.Moderate	NA07029
rs1040480_1	C	A.Conservative	NA12892
rs10883866_1	C	A.Conservative	NA12892
rs11120813_1	G	A.Conservative	NA12892
rs11159355_1	AG	B.Moderate	NA12892
rs11192022_1	C	A.Conservative	NA12892
rs12487962_1	G	A.Conservative	NA12892
rs12893572_1	A	A.Conservative	NA12892
rs17075561_1	A	A.Conservative	NA12892
rs17479252_1	C	A.Conservative	NA12892
rs17780920_1	C	A.Conservative	NA12892
rs28396985_1	GA	A.Conservative	NA12892
rs3979_1	CA	A.Conservative	NA12892
rs4489745_1	G	A.Conservative	NA12892
rs5068_1	AG	B.Moderate	NA12892
rs56218447_1	C	A.Conservative	NA12892
rs57270723_1	G	A.Conservative	NA12892
rs57994085_1	A	A.Conservative	NA12892
rs591282_1	AG	E.User Call	NA12892
rs6062472_1	G	A.Conservative	NA12892
rs61607025_1	GA	A.Conservative	NA12892
rs62047917_1	G	A.Conservative	NA12892
rs62430860_1	C	A.Conservative	NA12892
rs7163990_1	A	A.Conservative	NA12892
rs751199_1	C	A.Conservative	NA12892
rs7742156_1	A	A.Conservative	NA12892
rs8092075_1	C	A.Conservative	NA12892
rs9610164_1	G	A.Conservative	NA12892
rs9621935_1	G	A.Conservative	NA12892
rs12629044_1	CT	B.Moderate	NA12892
rs12984429_1	G	A.Conservative	NA12892
rs16878854_1	G	A.Conservative	NA12892
rs17061938_1	A	A.Conservative	NA12892
rs2303988_1	C	A.Conservative	NA12892
rs28713481_1	G	A.Conservative	NA12892
rs34033679_1	G	A.Conservative	NA12892
rs34532428_1	G	E.User Call	NA12892
rs35001393_1	C	A.Conservative	NA12892
rs35408805_1	C	A.Conservative	NA12892
rs36009729_1	C	A.Conservative	NA12892
rs36021787_1	T	A.Conservative	NA12892
rs41293136_1	C	A.Conservative	NA12892
rs55805135_1	G	A.Conservative	NA12892
rs5761858_1	C	A.Conservative	NA12892
rs57715014_1	T	A.Conservative	NA12892
rs58865132_1	G	A.Conservative	NA12892
rs5994827_1	G	A.Conservative	NA12892
rs6130854_1	G	A.Conservative	NA12892
rs61623584_1	G	A.Conservative	NA12892
rs61904469_1	C	A.Conservative	NA12892
rs62526589_1	CA	B.Moderate	NA12892
rs6500392_1	A	E.User Call	NA12892
rs12244739_1	T	A.Conservative	NA12875
rs12802622_1	C	E.User Call	NA12875
rs12893721_1	C	A.Conservative	NA12875
rs2376876_1	C	A.Conservative	NA12875
rs28479319_1	G	C.Aggressive	NA12875
rs34154675_1	G	A.Conservative	NA12875
rs34261915_1	C	A.Conservative	NA12875
rs56225070_1	C	B.Moderate	NA12875
rs59221441_1		D.Low Probability	NA12875
rs60345290_1	GT	A.Conservative	NA12875
rs62021172_1	G	A.Conservative	NA12875
rs6796538_1	A	B.Moderate	NA12875
rs12565_1	T	A.Conservative	NA12875
rs2891918_1	G	A.Conservative	NA12875
rs6093022_1	C	A.Conservative	NA12875
rs6537853_1	G	A.Conservative	NA12875
rs12244739_1	CT	E.User Call	NA12156
rs12802622_1	C	E.User Call	NA12156
rs12893721_1	C	A.Conservative	NA12156
rs2376876_1	C	A.Conservative	NA12156
rs28479319_1	G	C.Aggressive	NA12156
rs34154675_1	G	A.Conservative	NA12156
rs34261915_1	C	A.Conservative	NA12156
rs56225070_1	C	C.Aggressive	NA12156
rs59221441_1	C	B.Moderate	NA12156
rs60345290_1	GT	A.Conservative	NA12156
rs62021172_1	G	A.Conservative	NA12156
rs6796538_1	A	B.Moderate	NA12156
rs12565_1	T	A.Conservative	NA12156
rs2891918_1	G	A.Conservative	NA12156
rs6093022_1	TC	A.Conservative	NA12156
rs6537853_1	G	A.Conservative	NA12156
rs12244739_1	CT	C.Aggressive	NA12156-D
rs12802622_1	C	E.User Call	NA12156-D
rs12893721_1	C	A.Conservative	NA12156-D
rs2376876_1	C	A.Conservative	NA12156-D
rs28479319_1	G	C.Aggressive	NA12156-D
rs34154675_1	G	A.Conservative	NA12156-D
rs34261915_1	C	A.Conservative	NA12156-D
rs56225070_1	C	B.Moderate	NA12156-D
rs59221441_1	C	A.Conservative	NA12156-D
rs60345290_1	GT	A.Conservative	NA12156-D
rs62021172_1	G	A.Conservative	NA12156-D
rs6796538_1	A	A.Conservative	NA12156-D
rs12565_1	T	A.Conservative	NA12156-D
rs2891918_1	G	A.Conservative	NA12156-D
rs6093022_1	TC	A.Conservative	NA12156-D
rs6537853_1	G	A.Conservative	NA12156-D
rs12244739_1	CT	C.Aggressive	NA07056
rs12802622_1	C	E.User Call	NA07056
rs12893721_1	C	A.Conservative	NA07056
rs2376876_1	C	A.Conservative	NA07056
rs28479319_1	G	B.Moderate	NA07056
rs34154675_1	G	A.Conservative	NA07056
rs34261915_1	C	A.Conservative	NA07056
rs56225070_1	C	B.Moderate	NA07056
rs59221441_1	C	A.Conservative	NA07056
rs60345290_1	GT	A.Conservative	NA07056
rs62021172_1	G	A.Conservative	NA07056
rs6796538_1	A	A.Conservative	NA07056
rs12565_1	T	A.Conservative	NA07056
rs2891918_1	G	A.Conservative	NA07056
rs6093022_1	C	A.Conservative	NA07056
rs6537853_1	G	A.Conservative	NA07056
rs12244739_1	CT	C.Aggressive	NA12056
rs12802622_1	C	E.User Call	NA12056
rs12893721_1	C	A.Conservative	NA12056
rs2376876_1	C	B.Moderate	NA12056
rs28479319_1	G	C.Aggressive	NA12056
rs34154675_1	G	A.Conservative	NA12056
rs34261915_1	C	A.Conservative	NA12056
rs56225070_1	C	B.Moderate	NA12056
rs59221441_1	C	A.Conservative	NA12056
rs60345290_1	GT	A.Conservative	NA12056
rs62021172_1	G	A.Conservative	NA12056
rs6796538_1	GA	A.Conservative	NA12056
rs12565_1	T	A.Conservative	NA12056
rs2891918_1	G	A.Conservative	NA12056
rs6093022_1	TC	A.Conservative	NA12056
rs6537853_1	G	A.Conservative	NA12056
rs12244739_1	C	E.User Call	NA10863
rs12802622_1	C	E.User Call	NA10863
rs12893721_1	C	A.Conservative	NA10863
rs2376876_1	C	B.Moderate	NA10863
rs28479319_1	G	B.Moderate	NA10863
rs34154675_1	G	A.Conservative	NA10863
rs34261915_1	C	A.Conservative	NA10863
rs56225070_1	C	B.Moderate	NA10863
rs59221441_1	C	A.Conservative	NA10863
rs60345290_1	GT	A.Conservative	NA10863
rs62021172_1	G	A.Conservative	NA10863
rs6796538_1	GA	A.Conservative	NA10863
rs12565_1	T	A.Conservative	NA10863
rs2891918_1	G	A.Conservative	NA10863
rs6093022_1	C	A.Conservative	NA10863
rs6537853_1	G	A.Conservative	NA10863
rs12244739_1	CT	C.Aggressive	NA10857
rs12802622_1	C	E.User Call	NA10857
rs12893721_1	C	A.Conservative	NA10857
rs2376876_1	C	A.Conservative	NA10857
rs28479319_1	G	B.Moderate	NA10857
rs34154675_1	G	A.Conservative	NA10857
rs34261915_1	C	A.Conservative	NA10857
rs56225070_1	C	B.Moderate	NA10857
rs59221441_1	C	A.Conservative	NA10857
rs60345290_1	GT	A.Conservative	NA10857
rs62021172_1	G	A.Conservative	NA10857
rs6796538_1	GA	A.Conservative	NA10857
rs12565_1	T	A.Conservative	NA10857
rs2891918_1	G	A.Conservative	NA10857
rs6093022_1	TC	A.Conservative	NA10857
rs6537853_1	G	A.Conservative	NA10857
rs12244739_1	C	E.User Call	NA12006
rs12802622_1	C	E.User Call	NA12006
rs12893721_1	C	A.Conservative	NA12006
rs2376876_1	C	A.Conservative	NA12006
rs28479319_1	G	C.Aggressive	NA12006
rs34154675_1	G	A.Conservative	NA12006
rs34261915_1	C	A.Conservative	NA12006
rs56225070_1	C	B.Moderate	NA12006
rs59221441_1	C	A.Conservative	NA12006
rs60345290_1	GT	A.Conservative	NA12006
rs62021172_1	G	A.Conservative	NA12006
rs6796538_1	A	A.Conservative	NA12006
rs12565_1	T	A.Conservative	NA12006
rs2891918_1	G	A.Conservative	NA12006
rs6093022_1	C	A.Conservative	NA12006
rs6537853_1	G	A.Conservative	NA12006
rs12244739_1	CT	C.Aggressive	NA12004
rs12802622_1	C	E.User Call	NA12004
rs12893721_1	C	A.Conservative	NA12004
rs2376876_1	C	B.Moderate	NA12004
rs28479319_1	AG	A.Conservative	NA12004
rs34154675_1	G	A.Conservative	NA12004
rs34261915_1	C	A.Conservative	NA12004
rs56225070_1	C	B.Moderate	NA12004
rs59221441_1	C	A.Conservative	NA12004
rs60345290_1	GT	B.Moderate	NA12004
rs62021172_1	G	A.Conservative	NA12004
rs6796538_1	GA	A.Conservative	NA12004
rs12565_1	T	A.Conservative	NA12004
rs2891918_1	G	A.Conservative	NA12004
rs6093022_1	TC	A.Conservative	NA12004
rs6537853_1	GC	A.Conservative	NA12004
rs12244739_1	CT	C.Aggressive	NA07345
rs12802622_1	C	E.User Call	NA07345
rs12893721_1	C	A.Conservative	NA07345
rs2376876_1	C	B.Moderate	NA07345
rs28479319_1	G	C.Aggressive	NA07345
rs34154675_1	G	A.Conservative	NA07345
rs34261915_1	C	A.Conservative	NA07345
rs56225070_1	C	B.Moderate	NA07345
rs59221441_1	C	A.Conservative	NA07345
rs60345290_1	GT	B.Moderate	NA07345
rs62021172_1	G	A.Conservative	NA07345
rs6796538_1	G	A.Conservative	NA07345
rs12565_1	T	A.Conservative	NA07345
rs2891918_1	G	A.Conservative	NA07345
rs6093022_1	T	B.Moderate	NA07345
rs6537853_1	G	A.Conservative	NA07345
rs12244739_1	C	E.User Call	NA07029
rs12802622_1	C	E.User Call	NA07029
rs12893721_1	C	A.Conservative	NA07029
rs2376876_1	C	B.Moderate	NA07029
rs28479319_1	G	C.Aggressive	NA07029
rs34154675_1	G	A.Conservative	NA07029
rs34261915_1	C	A.Conservative	NA07029
rs56225070_1	C	B.Moderate	NA07029
rs59221441_1	C	A.Conservative	NA07029
rs60345290_1	GT	A.Conservative	NA07029
rs62021172_1	G	A.Conservative	NA07029
rs6796538_1	A	A.Conservative	NA07029
rs12565_1	T	A.Conservative	NA07029
rs2891918_1	G	A.Conservative	NA07029
rs6093022_1	TC	A.Conservative	NA07029
rs6537853_1	G	A.Conservative	NA07029
rs12244739_1	C	E.User Call	NA12892
rs12802622_1	C	E.User Call	NA12892
rs12893721_1	C	A.Conservative	NA12892
rs2376876_1	C	B.Moderate	NA12892
rs28479319_1	G	B.Moderate	NA12892
rs34154675_1	G	A.Conservative	NA12892
rs34261915_1	C	A.Conservative	NA12892
rs56225070_1	C	B.Moderate	NA12892
rs59221441_1	C	A.Conservative	NA12892
rs60345290_1	GT	A.Conservative	NA12892
rs62021172_1	G	A.Conservative	NA12892
rs6796538_1	GA	A.Conservative	NA12892
rs12565_1	T	A.Conservative	NA12892
rs2891918_1	G	A.Conservative	NA12892
rs6093022_1	C	A.Conservative	NA12892
rs6537853_1	GC	A.Conservative	NA12892
rs1040480_1	CT	E.User Call	NA12044
rs10883866_1	GC	A.Conservative	NA12044
rs11120813_1	G	A.Conservative	NA12044
rs11159355_1	A	C.Aggressive	NA12044
rs11192022_1	C	A.Conservative	NA12044
rs12487962_1	G	A.Conservative	NA12044
rs12893572_1	A	A.Conservative	NA12044
rs17075561_1	A	A.Conservative	NA12044
rs17479252_1	CT	A.Conservative	NA12044
rs17780920_1	C	A.Conservative	NA12044
rs28396985_1	A	A.Conservative	NA12044
rs3979_1	C	A.Conservative	NA12044
rs4489745_1	G	A.Conservative	NA12044
rs5068_1	A	C.Aggressive	NA12044
rs56218447_1	C	A.Conservative	NA12044
rs57270723_1	G	A.Conservative	NA12044
rs57994085_1	A	A.Conservative	NA12044
rs591282_1	AG	E.User Call	NA12044
rs6062472_1	G	A.Conservative	NA12044
rs61607025_1	A	A.Conservative	NA12044
rs62047917_1	G	A.Conservative	NA12044
rs62430860_1	C	A.Conservative	NA12044
rs7163990_1	A	A.Conservative	NA12044
rs751199_1	C	A.Conservative	NA12044
rs7742156_1	A	A.Conservative	NA12044
rs8092075_1	A	A.Conservative	NA12044
rs9610164_1	G	B.Moderate	NA12044
rs9621935_1	G	A.Conservative	NA12044
rs12629044_1	CT	B.Moderate	NA12044
rs12984429_1	G	A.Conservative	NA12044
rs16878854_1	G	A.Conservative	NA12044
rs17061938_1	A	B.Moderate	NA12044
rs2303988_1	C	A.Conservative	NA12044
rs28713481_1	G	A.Conservative	NA12044
rs34033679_1	G	B.Moderate	NA12044
rs34532428_1	G	E.User Call	NA12044
rs35001393_1	C	A.Conservative	NA12044
rs35408805_1	C	A.Conservative	NA12044
rs36009729_1	C	A.Conservative	NA12044
rs36021787_1	T	A.Conservative	NA12044
rs41293136_1	C	A.Conservative	NA12044
rs55805135_1	G	A.Conservative	NA12044
rs5761858_1	C	A.Conservative	NA12044
rs57715014_1	T	A.Conservative	NA12044
rs58865132_1	G	A.Conservative	NA12044
rs5994827_1	G	A.Conservative	NA12044
rs6130854_1	G	A.Conservative	NA12044
rs61623584_1	G	A.Conservative	NA12044
rs61904469_1	C	A.Conservative	NA12044
rs62526589_1	CA	B.Moderate	NA12044
rs6500392_1	A	E.User Call	NA12044
rs1040480_1	C	A.Conservative	NA11992
rs10883866_1	C	A.Conservative	NA11992
rs11120813_1	GA	A.Conservative	NA11992
rs11159355_1	AG	B.Moderate	NA11992
rs11192022_1	C	A.Conservative	NA11992
rs12487962_1	G	A.Conservative	NA11992
rs12893572_1	A	A.Conservative	NA11992
rs17075561_1	A	A.Conservative	NA11992
rs17479252_1	CT	B.Moderate	NA11992
rs17780920_1	C	A.Conservative	NA11992
rs28396985_1	GA	A.Conservative	NA11992
rs3979_1	C	A.Conservative	NA11992
rs4489745_1	G	A.Conservative	NA11992
rs5068_1	A	C.Aggressive	NA11992
rs56218447_1	C	A.Conservative	NA11992
rs57270723_1	G	A.Conservative	NA11992
rs57994085_1	A	A.Conservative	NA11992
rs591282_1	AG	B.Moderate	NA11992
rs6062472_1	G	A.Conservative	NA11992
rs61607025_1	A	A.Conservative	NA11992
rs62047917_1	G	A.Conservative	NA11992
rs62430860_1	C	A.Conservative	NA11992
rs7163990_1	A	A.Conservative	NA11992
rs751199_1	C	A.Conservative	NA11992
rs7742156_1	A	A.Conservative	NA11992
rs8092075_1	CA	A.Conservative	NA11992
rs9610164_1	G	A.Conservative	NA11992
rs9621935_1	G	A.Conservative	NA11992
rs12629044_1	CT	B.Moderate	NA11992
rs12984429_1	G	A.Conservative	NA11992
rs16878854_1	G	A.Conservative	NA11992
rs17061938_1	A	B.Moderate	NA11992
rs2303988_1	C	A.Conservative	NA11992
rs28713481_1	G	A.Conservative	NA11992
rs34033679_1		D.Low Probability	NA11992
rs34532428_1	G	E.User Call	NA11992
rs35001393_1	C	A.Conservative	NA11992
rs35408805_1	C	A.Conservative	NA11992
rs36009729_1	C	A.Conservative	NA11992
rs36021787_1	T	A.Conservative	NA11992
rs41293136_1	C	A.Conservative	NA11992
rs55805135_1	G	A.Conservative	NA11992
rs5761858_1	TC	A.Conservative	NA11992
rs57715014_1	T	A.Conservative	NA11992
rs58865132_1	G	A.Conservative	NA11992
rs5994827_1	G	A.Conservative	NA11992
rs6130854_1	G	A.Conservative	NA11992
rs61623584_1	G	A.Conservative	NA11992
rs61904469_1	C	A.Conservative	NA11992
rs62526589_1	C	B.Moderate	NA11992
rs6500392_1	G	A.Conservative	NA11992
rs1040480_1	C	A.Conservative	NA11829
rs10883866_1	C	A.Conservative	NA11829
rs11120813_1	GA	A.Conservative	NA11829
rs11159355_1	G	A.Conservative	NA11829
rs11192022_1	C	A.Conservative	NA11829
rs12487962_1	G	A.Conservative	NA11829
rs12893572_1	A	A.Conservative	NA11829
rs17075561_1	A	A.Conservative	NA11829
rs17479252_1	CT	B.Moderate	NA11829
rs17780920_1	C	A.Conservative	NA11829
rs28396985_1	A	A.Conservative	NA11829
rs3979_1	C	A.Conservative	NA11829
rs4489745_1	G	A.Conservative	NA11829
rs5068_1	A	C.Aggressive	NA11829
rs56218447_1	C	A.Conservative	NA11829
rs57270723_1	G	B.Moderate	NA11829
rs57994085_1	A	A.Conservative	NA11829
rs591282_1	AG	C.Aggressive	NA11829
rs6062472_1	G	A.Conservative	NA11829
rs61607025_1	A	A.Conservative	NA11829
rs62047917_1	G	A.Conservative	NA11829
rs62430860_1	C	A.Conservative	NA11829
rs7163990_1	A	A.Conservative	NA11829
rs751199_1	GC	A.Conservative	NA11829
rs7742156_1	AG	A.Conservative	NA11829
rs8092075_1	A	A.Conservative	NA11829
rs9610164_1	G	B.Moderate	NA11829
rs9621935_1	G	A.Conservative	NA11829
rs12629044_1	C	A.Conservative	NA11829
rs12984429_1	G	A.Conservative	NA11829
rs16878854_1	G	A.Conservative	NA11829
rs17061938_1	A	B.Moderate	NA11829
rs2303988_1	C	A.Conservative	NA11829
rs28713481_1	G	A.Conservative	NA11829
rs34033679_1	G	A.Conservative	NA11829
rs34532428_1	G	E.User Call	NA11829
rs35001393_1	C	A.Conservative	NA11829
rs35408805_1	C	A.Conservative	NA11829
rs36009729_1	C	A.Conservative	NA11829
rs36021787_1	T	A.Conservative	NA11829
rs41293136_1	C	A.Conservative	NA11829
rs55805135_1	G	A.Conservative	NA11829
rs5761858_1	C	A.Conservative	NA11829
rs57715014_1	T	A.Conservative	NA11829
rs58865132_1	G	A.Conservative	NA11829
rs5994827_1	AG	A.Conservative	NA11829
rs6130854_1	G	A.Conservative	NA11829
rs61623584_1	G	A.Conservative	NA11829
rs61904469_1	CT	C.Aggressive	NA11829
rs62526589_1	C	B.Moderate	NA11829
rs6500392_1	AG	A.Conservative	NA11829
rs1040480_1	CT	C.Aggressive	NA07022
rs10883866_1	C	A.Conservative	NA07022
rs11120813_1	A	A.Conservative	NA07022
rs11159355_1	AG	B.Moderate	NA07022
rs11192022_1	C	A.Conservative	NA07022
rs12487962_1	G	A.Conservative	NA07022
rs12893572_1	A	A.Conservative	NA07022
rs17075561_1	A	A.Conservative	NA07022
rs17479252_1	CT	A.Conservative	NA07022
rs17780920_1	CT	B.Moderate	NA07022
rs28396985_1	A	A.Conservative	NA07022
rs3979_1	CA	A.Conservative	NA07022
rs4489745_1	G	A.Conservative	NA07022
rs5068_1		D.Low Probability	NA07022
rs56218447_1	C	A.Conservative	NA07022
rs57270723_1	G	A.Conservative	NA07022
rs57994085_1	A	A.Conservative	NA07022
rs591282_1	AG	A.Conservative	NA07022
rs6062472_1	G	B.Moderate	NA07022
rs61607025_1	A	A.Conservative	NA07022
rs62047917_1	G	A.Conservative	NA07022
rs62430860_1	C	A.Conservative	NA07022
rs7163990_1	A	A.Conservative	NA07022
rs751199_1	C	A.Conservative	NA07022
rs7742156_1	AG	A.Conservative	NA07022
rs8092075_1	CA	A.Conservative	NA07022
rs9610164_1	G	B.Moderate	NA07022
rs9621935_1	G	A.Conservative	NA07022
rs12629044_1	C	A.Conservative	NA07022
rs12984429_1	G	A.Conservative	NA07022
rs16878854_1	G	A.Conservative	NA07022
rs17061938_1	A	B.Moderate	NA07022
rs2303988_1	C	A.Conservative	NA07022
rs28713481_1	G	A.Conservative	NA07022
rs34033679_1	G	A.Conservative	NA07022
rs34532428_1	G	E.User Call	NA07022
rs35001393_1	C	A.Conservative	NA07022
rs35408805_1	C	A.Conservative	NA07022
rs36009729_1	C	A.Conservative	NA07022
rs36021787_1	T	A.Conservative	NA07022
rs41293136_1	C	A.Conservative	NA07022
rs55805135_1	G	A.Conservative	NA07022
rs5761858_1	TC	A.Conservative	NA07022
rs57715014_1	T	A.Conservative	NA07022
rs58865132_1	G	A.Conservative	NA07022
rs5994827_1	G	A.Conservative	NA07022
rs6130854_1	G	A.Conservative	NA07022
rs61623584_1	G	A.Conservative	NA07022
rs61904469_1	C	A.Conservative	NA07022
rs62526589_1	C	B.Moderate	NA07022
rs6500392_1	AG	A.Conservative	NA07022
rs1040480_1	C	A.Conservative	NA12145
rs10883866_1	GC	A.Conservative	NA12145
rs11120813_1	GA	A.Conservative	NA12145
rs11159355_1	G	A.Conservative	NA12145
rs11192022_1	C	A.Conservative	NA12145
rs12487962_1	G	A.Conservative	NA12145
rs12893572_1	A	A.Conservative	NA12145
rs17075561_1	A	A.Conservative	NA12145
rs17479252_1	CT	B.Moderate	NA12145
rs17780920_1	C	A.Conservative	NA12145
rs28396985_1	A	A.Conservative	NA12145
rs3979_1	C	A.Conservative	NA12145
rs4489745_1	G	A.Conservative	NA12145
rs5068_1	A	C.Aggressive	NA12145
rs56218447_1	C	A.Conservative	NA12145
rs57270723_1	G	A.Conservative	NA12145
rs57994085_1	A	A.Conservative	NA12145
rs591282_1	AG	B.Moderate	NA12145
rs6062472_1	G	A.Conservative	NA12145
rs61607025_1	A	A.Conservative	NA12145
rs62047917_1	G	A.Conservative	NA12145
rs62430860_1	C	A.Conservative	NA12145
rs7163990_1	A	A.Conservative	NA12145
rs751199_1	C	A.Conservative	NA12145
rs7742156_1	A	A.Conservative	NA12145
rs8092075_1	CA	A.Conservative	NA12145
rs9610164_1	G	A.Conservative	NA12145
rs9621935_1	G	A.Conservative	NA12145
rs12629044_1	CT	B.Moderate	NA12145
rs12984429_1	G	A.Conservative	NA12145
rs16878854_1	G	A.Conservative	NA12145
rs17061938_1	A	A.Conservative	NA12145
rs2303988_1	C	A.Conservative	NA12145
rs28713481_1	G	A.Conservative	NA12145
rs34033679_1	G	A.Conservative	NA12145
rs34532428_1		D.Low Probability	NA12145
rs35001393_1	C	A.Conservative	NA12145
rs35408805_1	C	A.Conservative	NA12145
rs36009729_1	C	A.Conservative	NA12145
rs36021787_1	T	A.Conservative	NA12145
rs41293136_1	C	A.Conservative	NA12145
rs55805135_1	G	A.Conservative	NA12145
rs5761858_1	C	A.Conservative	NA12145
rs57715014_1	T	A.Conservative	NA12145
rs58865132_1	G	A.Conservative	NA12145
rs5994827_1	G	A.Conservative	NA12145
rs6130854_1	G	A.Conservative	NA12145
rs61623584_1	G	A.Conservative	NA12145
rs61904469_1	C	A.Conservative	NA12145
rs62526589_1	C	B.Moderate	NA12145
rs6500392_1	AG	A.Conservative	NA12145
rs1040480_1	C	A.Conservative	NA12763
rs10883866_1	C	A.Conservative	NA12763
rs11120813_1	GA	A.Conservative	NA12763
rs11159355_1	G	A.Conservative	NA12763
rs11192022_1	C	A.Conservative	NA12763
rs12487962_1	G	A.Conservative	NA12763
rs12893572_1	A	A.Conservative	NA12763
rs17075561_1	A	A.Conservative	NA12763
rs17479252_1	C	A.Conservative	NA12763
rs17780920_1	C	A.Conservative	NA12763
rs28396985_1	A	A.Conservative	NA12763
rs3979_1	C	A.Conservative	NA12763
rs4489745_1	G	A.Conservative	NA12763
rs5068_1	A	C.Aggressive	NA12763
rs56218447_1	C	A.Conservative	NA12763
rs57270723_1	G	B.Moderate	NA12763
rs57994085_1	A	A.Conservative	NA12763
rs591282_1	AG	B.Moderate	NA12763
rs6062472_1	G	A.Conservative	NA12763
rs61607025_1	A	A.Conservative	NA12763
rs62047917_1	G	A.Conservative	NA12763
rs62430860_1	C	A.Conservative	NA12763
rs7163990_1	A	A.Conservative	NA12763
rs751199_1	C	A.Conservative	NA12763
rs7742156_1	A	B.Moderate	NA12763
rs8092075_1	A	A.Conservative	NA12763
rs9610164_1	G	C.Aggressive	NA12763
rs9621935_1	G	A.Conservative	NA12763
rs12629044_1	C	A.Conservative	NA12763
rs12984429_1	G	A.Conservative	NA12763
rs16878854_1	G	A.Conservative	NA12763
rs17061938_1	A	B.Moderate	NA12763
rs2303988_1	C	A.Conservative	NA12763
rs28713481_1	G	B.Moderate	NA12763
rs34033679_1	G	A.Conservative	NA12763
rs34532428_1	G	E.User Call	NA12763
rs35001393_1	C	A.Conservative	NA12763
rs35408805_1	C	A.Conservative	NA12763
rs36009729_1	C	A.Conservative	NA12763
rs36021787_1	T	B.Moderate	NA12763
rs41293136_1	C	A.Conservative	NA12763
rs55805135_1	G	A.Conservative	NA12763
rs5761858_1	C	A.Conservative	NA12763
rs57715014_1	T	A.Conservative	NA12763
rs58865132_1	G	A.Conservative	NA12763
rs5994827_1	G	A.Conservative	NA12763
rs6130854_1	G	A.Conservative	NA12763
rs61623584_1	G	A.Conservative	NA12763
rs61904469_1	C	A.Conservative	NA12763
rs62526589_1	C	B.Moderate	NA12763
rs6500392_1	AG	B.Moderate	NA12763
rs1040480_1	C	A.Conservative	NA07357
rs10883866_1	C	A.Conservative	NA07357
rs11120813_1	G	A.Conservative	NA07357
rs11159355_1	AG	B.Moderate	NA07357
rs11192022_1	C	A.Conservative	NA07357
rs12487962_1	G	A.Conservative	NA07357
rs12893572_1	A	A.Conservative	NA07357
rs17075561_1	A	A.Conservative	NA07357
rs17479252_1	CT	A.Conservative	NA07357
rs17780920_1	C	A.Conservative	NA07357
rs28396985_1	A	A.Conservative	NA07357
rs3979_1	C	A.Conservative	NA07357
rs4489745_1	G	A.Conservative	NA07357
rs5068_1	A	C.Aggressive	NA07357
rs56218447_1	C	A.Conservative	NA07357
rs57270723_1	G	A.Conservative	NA07357
rs57994085_1	A	A.Conservative	NA07357
rs591282_1	AG	C.Aggressive	NA07357
rs6062472_1	G	A.Conservative	NA07357
rs61607025_1	A	A.Conservative	NA07357
rs62047917_1	G	A.Conservative	NA07357
rs62430860_1	C	A.Conservative	NA07357
rs7163990_1	A	A.Conservative	NA07357
rs751199_1	GC	A.Conservative	NA07357
rs7742156_1	A	B.Moderate	NA07357
rs8092075_1	A	A.Conservative	NA07357
rs9610164_1	G	B.Moderate	NA07357
rs9621935_1	G	A.Conservative	NA07357
rs12629044_1	CT	B.Moderate	NA07357
rs12984429_1	G	A.Conservative	NA07357
rs16878854_1	G	A.Conservative	NA07357
rs17061938_1	A	B.Moderate	NA07357
rs2303988_1	C	A.Conservative	NA07357
rs28713481_1	G	A.Conservative	NA07357
rs34033679_1		D.Low Probability	NA07357
rs34532428_1	G	E.User Call	NA07357
rs35001393_1	C	A.Conservative	NA07357
rs35408805_1	C	A.Conservative	NA07357
rs36009729_1	C	A.Conservative	NA07357
rs36021787_1	T	A.Conservative	NA07357
rs41293136_1	C	A.Conservative	NA07357
rs55805135_1	G	A.Conservative	NA07357
rs5761858_1	C	A.Conservative	NA07357
rs57715014_1	T	A.Conservative	NA07357
rs58865132_1	G	A.Conservative	NA07357
rs5994827_1	G	A.Conservative	NA07357
rs6130854_1	G	A.Conservative	NA07357
rs61623584_1	G	A.Conservative	NA07357
rs61904469_1	C	A.Conservative	NA07357
rs62526589_1	CA	A.Conservative	NA07357
rs6500392_1	AG	B.Moderate	NA07357
rs1040480_1	CT	C.Aggressive	NA12144
rs10883866_1	C	A.Conservative	NA12144
rs11120813_1	A	A.Conservative	NA12144
rs11159355_1	G	A.Conservative	NA12144
rs11192022_1	C	A.Conservative	NA12144
rs12487962_1	G	A.Conservative	NA12144
rs12893572_1	A	A.Conservative	NA12144
rs17075561_1	A	A.Conservative	NA12144
rs17479252_1	T	A.Conservative	NA12144
rs17780920_1	C	A.Conservative	NA12144
rs28396985_1	A	A.Conservative	NA12144
rs3979_1	C	A.Conservative	NA12144
rs4489745_1	G	A.Conservative	NA12144
rs5068_1	A	C.Aggressive	NA12144
rs56218447_1	C	A.Conservative	NA12144
rs57270723_1	G	A.Conservative	NA12144
rs57994085_1	A	A.Conservative	NA12144
rs591282_1	AG	B.Moderate	NA12144
rs6062472_1	G	A.Conservative	NA12144
rs61607025_1	A	A.Conservative	NA12144
rs62047917_1	G	A.Conservative	NA12144
rs62430860_1	C	A.Conservative	NA12144
rs7163990_1	A	A.Conservative	NA12144
rs751199_1	GC	A.Conservative	NA12144
rs7742156_1	A	A.Conservative	NA12144
rs8092075_1	A	A.Conservative	NA12144
rs9610164_1	G	A.Conservative	NA12144
rs9621935_1	G	A.Conservative	NA12144
rs12629044_1	CT	A.Conservative	NA12144
rs12984429_1	G	A.Conservative	NA12144
rs16878854_1	GA	B.Moderate	NA12144
[truncated: 4,369 more rows]
