# Supplementary material for: A Genome-Wide Screen for Genetic Variants That Modify the Recruitment of REST to Its Target Genes
Source: PLoS Genet. 2012 Apr 5;8(4):e1002624. doi: 10.1371/journal.pgen.1002624 (PMC3320604; doi:10.1371/journal.pgen.1002624)
Supplement: File S5 — Complete list of polymorphic RE1s identified in the Second Generation pRE1 Catalogue. (XLS) [file pgen.1002624.s009.xls]

## Sheet: Sheet1
Supplementary File S5
Johnson et al.,
A Genome-wide Screen for Genetic Variants that Modify the Recruitment of REST to its Target Genes
All coordinates GRCh37/hg19
pRE1 Chromosome	pRE1 Start	pRE1 End	pRE1 Strand	pRE1 ID	pRE1 PWM Score	pRE1 Spacer Size	SNP Chromosome	SNP Start	SNP End	SNP ID	Target genes predicted by GREAT
chr1	101765473	101765494	-	pRE1-2-1	0.8727	2	chr1	101765490	101765491	rs74779323	S1PR1 (+63179), OLFM3 (+697306)
chr1	103572709	103572735	-	pRE1-2-2	0.9173	7	chr1	103572735	103572736	rs4908291	COL11A1 (+1330)
chr1	107678263	107678284	+	pRE1-2-3	0.9312	2	chr1	107678267	107678268	rs115668827	NTNG1 (-4355)
chr1	109806420	109806448	-	pRE1-2-4	0.8765	9	chr1	109806441	109806442	rs1337248	CELSR2 (+13793), PSRC1 (+19337)
chr1	11540312	11540333	+	pRE1-2-5	0.9870	2	chr1	11540316	11540317	rs116111798	PTCHD2 (+1028), FBXO2 (+174416)
chr1	115603319	115603340	-	pRE1-2-6	0.9446	2	chr1	115603339	115603340	rs6537853	TSPAN2 (+28785), TSHB (+30915)
chr1	11959091	11959118	-	pRE1-2-7	0.8881	8	chr1	11959100	11959101	rs72857752	NPPB (-40113), KIAA2013 (+27375)
chr1	14763559	14763590	-	pRE1-2-8	0.8795	12	chr1	14763567	14763568	rs9661109	KIAA1026 (-161638), PRDM2 (+732225)
chr1	149224344	149224375	-	pRE1-2-9	0.8852	12	chr1	149224375	149224376	rs366015	PPIAL4B (-328643), NBPF16 (+484918)
chr1	151965357	151965388	+	pRE1-2-10	0.8711	12	chr1	151965379	151965380	rs78976434	THEM4 (-83260), S100A10 (+1341)
chr1	153538988	153539016	+	pRE1-2-11	0.8751	9	chr1	153538990	153538991	rs113449801	S100A2 (-696)
chr1	154540815	154540835	-	pRE1-2-12	0.8704	1	chr1	154540827	154540828	rs116645052	CHRNB2 (+568)
chr1	159178044	159178073	-	pRE1-2-13	0.9146	10	chr1	159178050	159178051	rs34154675	FCER1A (-81447), DARC (+3549)
chr1	159991616	159991644	-	pRE1-2-14	0.8911	9	chr1	159991621	159991622	rs1934082	SLAMF9 (-67586), PIGM (+10153)
chr1	16472487	16472514	+	pRE1-2-15	0.8835	8	chr1	16472509	16472510	rs111608983	EPHA2 (+10063), CLCNKB (+102254)
chr1	176850205	176850232	-	pRE1-2-16	0.9016	8	chr1	176850215	176850216	rs12042605	ASTN1 (+283805), PAPPA2 (+417912)
chr1	177806834	177806855	+	pRE1-2-17	0.8978	2	chr1	177806837	177806838	rs2902200	SEC16B (+132205), FAM5B (+666212)
chr1	181258117	181258138	+	pRE1-2-18	0.8838	2	chr1	181258129	181258130	rs75954907	CACNA1E (-194588), MR1 (+254989)
chr1	181455125	181455145	-	pRE1-2-19	0.8863	1	chr1	181455142	181455143	rs112185532	CACNA1E (+2419), ZNF648 (+575712)
chr1	187019561	187019588	+	pRE1-2-20	0.8736	8	chr1	187019580	187019581	rs57970005	PLA2G4A (+221543)
chr1	19601009	19601029	-	pRE1-2-21	0.8811	1	chr1	19601026	19601027	rs115598582	AKR7L (-451)
chr1	201338531	201338559	-	pRE1-2-22	0.8799	9	chr1	201338552	201338553	rs10800776	TNNT2 (+8260), PKP1 (+85965)
chr1	204148292	204148312	-	pRE1-2-23	0.8786	1	chr1	204148300	204148301	rs77046045	REN (-12837), KISS1 (+17317)
chr1	20834754	20834782	-	pRE1-2-24	0.8777	9	chr1	20834779	20834780	rs16824064	MUL1 (-94)
chr1	21958732	21958758	-	pRE1-2-25	0.8732	7	chr1	21958738	21958739	rs9426771	RAP1GAP (+19603), ALPL (+122887)
chr1	222274223	222274250	-	pRE1-2-26	0.8938	8	chr1	222274233	222274234	rs76609535	DUSP10 (-358776), HHIPL2 (+447207)
chr1	222655591	222655612	+	pRE1-2-27	0.8967	2	chr1	222655607	222655608	rs61824125	DUSP10 (-740141), HHIPL2 (+65842)
chr1	224180681	224180708	+	pRE1-2-28	0.8709	8	chr1	224180702	224180703	rs11799993	DEGS1 (-190233), TP53BP2 (-147021)
chr1	226190489	226190519	+	pRE1-2-29	0.8970	11	chr1	226190514	226190515	rs74465804	LEFTY2 (-61584), H3F3B (-59917)
chr1	229335030	229335050	-	pRE1-2-30	0.9322	1	chr1	229335050	229335051	rs74142324	RAB4A (-71839), RHOU (+464171)
chr1	230502299	230502329	-	pRE1-2-31	0.9231	11	chr1	230502323	230502324	rs2820378	PGBD5 (+11053), GALNT2 (+299358)
chr1	231174996	231175025	+	pRE1-2-32	0.9123	10	chr1	231174997	231174998	rs11587142	TRIM67 (-123663), ARV1 (+60188)
chr1	234674774	234674803	-	pRE1-2-33	0.9066	10	chr1	234674801	234674802	rs271766	TARBP1 (-59940), IRF2BP2 (+70482)
chr1	234746055	234746086	+	pRE1-2-34	0.8777	12	chr1	234746055	234746056	rs1928096	IRF2BP2 (-800)
chr1	235115862	235115883	-	pRE1-2-35	0.8788	2	chr1	235115882	235115883	rs28370527	IRF2BP2 (-370602), TOMM20 (+176383)
chr1	23886067	23886091	-	pRE1-2-36	0.8780	5	chr1	23886072	23886073	rs2742946	ID3 (+243)
chr1	243010873	243010892	-	pRE1-2-37	0.9275	0	chr1	243010886	243010887	rs12043537	PLD5 (-322885), CEP170 (+407825)
chr1	245884972	245884999	+	pRE1-2-38	0.8959	8	chr1	245884980	245884981	rs56073678	KIF26B (+566699), SMYD3 (+695725)
chr1	26146311	26146342	+	pRE1-2-39	0.8767	12	chr1	26146337	26146338	rs114617672	FAM54B (-70)
chr1	27706775	27706803	-	pRE1-2-40	0.8893	9	chr1	27706797	27706798	rs77539957	FCN3 (-5474), CD164L2 (+3016)
chr1	30709623	30709643	+	pRE1-2-41	0.8992	1	chr1	30709633	30709634	rs6702811	MATN1 (+486799)
chr1	33502193	33502220	+	pRE1-2-42	0.8803	8	chr1	33502210	33502211	rs114626159	AK2 (+285)
chr1	37432056	37432077	+	pRE1-2-43	0.9685	2	chr1	37432064	37432065	rs74788601	CSF3R (-483558), GRIK3 (+67777)
chr1	37721198	37721219	-	pRE1-2-44	0.9717	2	chr1	37721204	37721205	rs115966109	GRIK3 (-221365), ZC3H12A (-218910)
chr1	38230152	38230173	+	pRE1-2-45	0.8954	2	chr1	38230160	38230161	rs58011114	EPHA10 (+661)
chr1	38260722	38260745	-	pRE1-2-46	0.8755	4	chr1	38260732	38260733	rs72661832	MANEAL (+960)
chr1	38541908	38541929	-	pRE1-2-47	0.9542	2	chr1	38541915	38541916	rs12129855	POU3F1 (-29469), RRAGC (+783421)
chr1	41848283	41848303	-	pRE1-2-48	0.8797	1	chr1	41848295	41848296	rs4359027	SCMH1 (-221189), EDN2 (+102051)
chr1	43123965	43123985	+	pRE1-2-49	0.8886	1	chr1	43123979	43123980	rs77939203	PPIH (-73)
chr1	43688732	43688759	-	pRE1-2-50	0.8751	8	chr1	43688742	43688743	rs11585059	EBNA1BP2 (-50505), TMEM125 (-47511)
chr1	47884556	47884583	-	pRE1-2-51	0.8847	8	chr1	47884581	47884582	rs12122537	FOXD2 (-17119), FOXE3 (+2826)
chr1	51701836	51701857	+	pRE1-2-52	0.8717	2	chr1	51701841	51701842	rs72692291	RNF11 (-98)
chr1	53308645	53308671	+	pRE1-2-53	0.8809	7	chr1	53308664	53308665	rs532242	ZYG11A (+475)
chr1	5347416	5347444	+	pRE1-2-54	0.8953	9	chr1	5347438	5347439	rs565941	AJAP1 (+632325), NPHP4 (+705101)
chr1	55446693	55446722	+	pRE1-2-55	0.8969	10	chr1	55446696	55446697	rs2253465	TMEM61 (+243)
chr1	59823467	59823496	-	pRE1-2-56	0.8824	10	chr1	59823472	59823473	rs78482919	HOOK1 (-457051), FGGY (+60857)
chr1	64114164	64114184	-	pRE1-2-57	0.8704	1	chr1	64114180	64114181	rs72922609	ROR1 (-125516), PGM1 (+55227)
chr1	7062981	7063002	+	pRE1-2-58	0.9257	2	chr1	7062992	7062993	rs11120813	VAMP3 (-768337), CAMTA1 (+217608)
chr1	714404	714431	+	pRE1-2-59	0.8709	8	chr1	714426	714427	rs12028261	SAMD11 (-146703), OR4F16 (-92384)
chr1	8385999	8386026	+	pRE1-2-60	0.8834	8	chr1	8386016	8386017	rs61746724	SLC45A1 (+1623), RERE (+491686)
chr1	874639	874670	-	pRE1-2-61	0.8752	12	chr1	874664	874665	rs74047413	SAMD11 (+13534), NOC2L (+20024)
chr1	8939302	8939328	-	pRE1-2-62	0.8701	7	chr1	8939309	8939310	rs1359591	ENO1 (-535)
chr1	95850311	95850332	-	pRE1-2-63	0.9449	2	chr1	95850332	95850333	rs2207852	RWDD3 (+150611)
chr10	105128129	105128159	+	pRE1-2-64	0.9008	11	chr10	105128133	105128134	rs10883859	TAF5 (+420)
chr10	110171116	110171144	-	pRE1-2-65	0.8849	9	chr10	110171121	110171122	rs1762054	NONE
chr10	112632387	112632414	-	pRE1-2-66	0.8798	8	chr10	112632406	112632407	rs73343803	PDCD4 (+805)
chr10	112993376	112993397	+	pRE1-2-67	0.9396	2	chr10	112993376	112993377	rs12780725	ADRA2A (+156597), GPAM (+950138)
chr10	112993376	112993397	+	pRE1-2-67	0.9396	2	chr10	112993379	112993380	rs72821560	ADRA2A (+156597), GPAM (+950138)
chr10	125232234	125232262	+	pRE1-2-68	0.8789	9	chr10	125232238	125232239	rs12244739	GPR26 (-193623), BUB3 (+318488)
chr10	128039021	128039047	+	pRE1-2-69	0.9194	7	chr10	128039041	128039042	rs73369031	ADAM12 (+38093), FANK1 (+453926)
chr10	132136624	132136654	-	pRE1-2-70	0.8714	11	chr10	132136650	132136651	rs407237	GLRX3 (+201976), TCERG1L (+973345)
chr10	13266851	13266878	-	pRE1-2-71	0.9449	8	chr10	13266870	13266871	rs78030696	UCMA (+9463), MCM10 (+63284)
chr10	13341472	13341502	+	pRE1-2-72	0.8904	11	chr10	13341492	13341493	rs3802587	PHYH (+643)
chr10	134108241	134108268	+	pRE1-2-73	0.8779	8	chr10	134108243	134108244	rs78089373	STK32C (+13222), DPYSL4 (+107841)
chr10	135034639	135034659	-	pRE1-2-74	0.8704	1	chr10	135034652	135034653	rs80242841	UTF1 (-9129), KNDC1 (+60678)
chr10	16866915	16866936	-	pRE1-2-75	0.8891	2	chr10	16866928	16866929	rs7085076	RSU1 (-7473), CUBN (+304890)
chr10	21814877	21814905	-	pRE1-2-76	0.8818	9	chr10	21814901	21814902	rs113166747	C10orf140 (-280)
chr10	25012911	25012942	-	pRE1-2-77	0.8904	12	chr10	25012936	25012937	rs76169485	ARHGAP21 (-330)
chr10	26656817	26656848	-	pRE1-2-78	0.8731	12	chr10	26656825	26656826	rs16926882	APBB1IP (-70433), GAD2 (+151597)
chr10	32345134	32345164	+	pRE1-2-79	0.8752	11	chr10	32345137	32345138	rs211300	KIF5B (+222)
chr10	34926646	34926674	+	pRE1-2-80	0.8880	9	chr10	34926652	34926653	rs11009844	PARD3 (+177263)
chr10	71014808	71014829	-	pRE1-2-81	0.9086	2	chr10	71014823	71014824	rs72814245	HK1 (-14937), HKDC1 (+34760)
chr10	73078869	73078893	+	pRE1-2-82	0.8745	5	chr10	73078875	73078876	rs72542477	SLC29A3 (-129)
chr10	81023338	81023358	+	pRE1-2-83	0.8746	1	chr10	81023351	81023352	rs72818244	PPIF (-83872), ZMIZ1 (+194556)
chr10	81806858	81806886	+	pRE1-2-84	0.8970	9	chr10	81806877	81806878	rs12242565	SFTPD (-98011), C10orf57 (-31554)
chr10	83738169	83738190	+	pRE1-2-85	0.9296	2	chr10	83738171	83738172	rs11192021	NRG3 (+103110)
chr10	83738169	83738190	+	pRE1-2-85	0.9296	2	chr10	83738175	83738176	rs11192022	NRG3 (+103110)
chr10	87800856	87800884	-	pRE1-2-86	0.9055	9	chr10	87800879	87800880	rs72846409	GRID1 (+325380)
chr10	89420050	89420071	+	pRE1-2-87	0.8833	2	chr10	89420056	89420057	rs2302402	PAPSS2 (+585)
chr10	99293184	99293205	+	pRE1-2-88	0.8726	2	chr10	99293197	99293198	rs11189267	ANKRD2 (-39061), MMS19 (-34829)
chr11	11388494	11388515	-	pRE1-2-89	0.9004	2	chr11	11388499	11388500	rs16909532	CSNK2A1 (-13601), GALNTL4 (+255056)
chr11	118574295	118574315	-	pRE1-2-90	0.9400	1	chr11	118574310	118574311	rs524409	TREH (-23924), DDX6 (+87667)
chr11	118958841	118958868	-	pRE1-2-91	0.9074	8	chr11	118958868	118958869	rs1006195	HMBS (+3268), H2AFX (+7322)
chr11	119357803	119357830	+	pRE1-2-92	0.8940	8	chr11	119357823	119357824	rs12801531	THY1 (-63571), PVRL1 (+241618)
chr11	12157549	12157569	-	pRE1-2-93	0.8902	1	chr11	12157568	12157569	rs2403571	MICALCL (-150888), MICAL2 (+25421)
chr11	12565806	12565834	-	pRE1-2-94	0.8920	9	chr11	12565829	12565830	rs73413969	TEAD1 (-130149), PARVA (+166674)
chr11	125669895	125669914	-	pRE1-2-95	0.8907	0	chr11	125669900	125669901	rs116220453	PATE4 (-33306), PATE3 (+11899)
chr11	125773537	125773568	+	pRE1-2-96	0.8864	12	chr11	125773559	125773560	rs567385	DDX25 (-719), PUS3 (-437)
chr11	126029825	126029854	+	pRE1-2-97	0.8848	10	chr11	126029847	126029848	rs12573975	CDON (-96653), RPUSD4 (+51747)
chr11	126974058	126974078	+	pRE1-2-98	0.9010	1	chr11	126974071	126974072	rs61281318	KIRREL3 (-103302)
chr11	126974058	126974088	+	pRE1-2-98	0.9010	11	chr11	126974083	126974084	rs60907086	KIRREL3 (-103307)
chr11	128597389	128597409	+	pRE1-2-99	0.9141	1	chr11	128597399	128597400	rs616622	FLI1 (+33586), KCNJ1 (+114964)
chr11	129835327	129835354	-	pRE1-2-100	0.9468	8	chr11	129835335	129835336	rs12802622	NFRKB (-72437), PRDM10 (+37389)
chr11	132598051	132598078	+	pRE1-2-101	0.8889	8	chr11	132598058	132598059	rs6590653	OPCML (+214972), NTM (+817353)
chr11	133422734	133422765	+	pRE1-2-102	0.8924	12	chr11	133422741	133422742	rs80160368	OPCML (-609713), SPATA19 (+292642)
chr11	134831327	134831358	-	pRE1-2-103	0.8710	12	chr11	134831352	134831353	rs73595350	B3GAT1 (-549531)
chr11	2238798	2238828	-	pRE1-2-104	0.9166	11	chr11	2238804	2238805	rs7104239	TH (-45778), ASCL2 (+53369)
chr11	32509021	32509050	-	pRE1-2-105	0.8857	10	chr11	32509047	32509048	rs72908928	EIF3M (-96355), WT1 (-51949)
chr11	35643812	35643842	+	pRE1-2-106	0.9129	11	chr11	35643813	35643814	rs7944278	TRIM44 (-40526), FJX1 (+4092)
chr11	3602493	3602524	-	pRE1-2-107	0.8861	12	chr11	3602498	3602499	rs11028245	ZNF195 (-202061), ART5 (+60976)
chr11	49873884	49873905	+	pRE1-2-108	0.9161	2	chr11	49873898	49873899	rs61904469	OR4C13 (-100080), LOC440040 (+293815)
chr11	57200248	57200270	-	pRE1-2-109	0.8939	3	chr11	57200270	57200271	rs76886628	RTN4RL2 (-28080), SLC43A3 (-5206)
chr11	61735163	61735183	+	pRE1-2-110	0.8723	1	chr11	61735175	61735176	rs114778979	FTH1 (-41)
chr11	62747795	62747816	-	pRE1-2-111	0.9007	2	chr11	62747814	62747815	rs67381592	CHRM1 (-58794), SLC22A6 (+4663)
chr11	64692306	64692331	-	pRE1-2-112	0.8764	6	chr11	64692311	64692312	rs60798873	PPP2R5B (+139)
chr11	65101288	65101319	-	pRE1-2-113	0.8848	12	chr11	65101314	65101315	rs3218610	DPF2 (-42)
chr11	66650844	66650869	+	pRE1-2-114	0.8793	6	chr11	66650851	66650852	rs896438	PC (+24483), LRFN4 (+25981)
chr11	7293802	7293823	-	pRE1-2-115	0.9109	2	chr11	7293822	7293823	rs68104759	OLFML1 (-212942), SYT9 (+20632)
chr11	74173202	74173222	+	pRE1-2-116	0.8705	1	chr11	74173214	74173215	rs41312925	PGM2L1 (-63710), KCNE3 (+5388)
chr11	77530854	77530874	-	pRE1-2-117	0.8903	1	chr11	77530870	77530871	rs57222975	CLNS1A (-182013), RSF1 (+1016)
chr11	8816224	8816244	-	pRE1-2-118	0.8897	1	chr11	8816240	8816241	rs116845205	ST5 (+15990), RPL27A (+112239)
chr11	88437865	88437886	-	pRE1-2-119	0.9448	2	chr11	88437885	88437886	rs4489745	CTSC (-366935), GRM5 (+343364)
chr11	90662505	90662524	+	pRE1-2-120	0.8952	0	chr11	90662513	90662514	rs1949841	CHORDC1 (-705983)
chr11	993955	993976	+	pRE1-2-121	0.9447	2	chr11	993963	993964	rs35001393	MUC6 (+42740), AP2A2 (+68125)
chr12	108862278	108862299	+	pRE1-2-122	0.9233	2	chr12	108862289	108862290	rs73400968	CMKLR1 (-147850), FICD (-46762)
chr12	109022444	109022475	+	pRE1-2-123	0.8732	12	chr12	109022467	109022468	rs7138370	TMEM119 (-30566), SELPLG (+5210)
chr12	109022444	109022475	+	pRE1-2-123	0.8732	12	chr12	109022470	109022471	rs8179128	TMEM119 (-30566), SELPLG (+5210)
chr12	109535761	109535792	-	pRE1-2-124	0.8858	12	chr12	109535771	109535772	rs11832399	ALKBH2 (-4484), UNG (+362)
chr12	112450729	112450759	-	pRE1-2-125	0.9000	11	chr12	112450753	112450754	rs11066128	ERP29 (-408), TMEM116 (+191)
chr12	113503196	113503227	+	pRE1-2-126	0.8726	12	chr12	113503197	113503198	rs73427738	DTX1 (+7550), RASAL1 (+70809)
chr12	113859204	113859233	-	pRE1-2-127	0.8794	10	chr12	113859214	113859215	rs4370978	SDSL (-997)
chr12	117032417	117032448	-	pRE1-2-128	0.8781	12	chr12	117032440	117032441	rs78630819	MAP1LC3B2 (+35247), C12orf49 (+143410)
chr12	119195572	119195603	-	pRE1-2-129	0.8897	12	chr12	119195578	119195579	rs111434359	SRRM4 (-223808), SUDS3 (+381230)
chr12	119195582	119195603	-	pRE1-2-130	0.9163	2	chr12	119195596	119195597	rs114103226	SRRM4 (-223803), SUDS3 (+381235)
chr12	12510063	12510092	-	pRE1-2-131	0.8951	10	chr12	12510073	12510074	rs12826711	MANSC1 (-6909), DUSP16 (+205239)
chr12	12510063	12510092	-	pRE1-2-131	0.8951	10	chr12	12510088	12510089	rs7975896	MANSC1 (-6909), DUSP16 (+205239)
chr12	129094587	129094608	+	pRE1-2-132	0.9175	2	chr12	129094593	129094594	rs80251839	TMEM132C (+195307), SLC15A4 (+213943)
chr12	131277737	131277758	+	pRE1-2-133	0.9025	2	chr12	131277738	131277739	rs58030931	RIMBP2 (-275286), STX2 (+46063)
chr12	1636534	1636554	+	pRE1-2-134	0.9076	1	chr12	1636547	1636548	rs6489297	FBXL14 (+66787), ERC1 (+536140)
chr12	18935938	18935959	+	pRE1-2-135	0.8901	2	chr12	18935938	18935939	rs79079876	PLEKHA5 (-346699), CAPZA3 (+44904)
chr12	21963009	21963030	+	pRE1-2-136	0.9163	2	chr12	21963017	21963018	rs74069169	KCNJ8 (-35273), ABCC9 (+126608)
chr12	29937285	29937306	+	pRE1-2-137	0.9376	2	chr12	29937301	29937302	rs61922589	TMTC1 (+396)
chr12	43938685	43938706	+	pRE1-2-138	0.8783	2	chr12	43938696	43938697	rs80285920	ADAMTS20 (+7028)
chr12	49351376	49351398	+	pRE1-2-139	0.8764	3	chr12	49351389	49351390	rs833825	ARF3 (-135)
chr12	51158251	51158280	-	pRE1-2-140	0.8717	10	chr12	51158261	51158262	rs111941917	ATF1 (+447)
chr12	52441482	52441508	+	pRE1-2-141	0.8882	7	chr12	52441483	52441484	rs744690	NR4A1 (-3696)
chr12	53194785	53194813	-	pRE1-2-142	0.9102	9	chr12	53194807	53194808	rs77741174	KRT3 (-4907)
chr12	53346131	53346158	-	pRE1-2-143	0.8726	8	chr12	53346126	53346507	rs16980891	EIF4B (-53917), KRT18 (+3302)
chr12	53346131	53346158	-	pRE1-2-143	0.8726	8	chr12	53346151	53346152	rs17120921	EIF4B (-53917), KRT18 (+3302)
chr12	54496202	54496223	-	pRE1-2-144	0.8977	2	chr12	54496218	54496219	rs1133773	HOXC4 (+48552), SMUG1 (+86544)
chr12	57480955	57480985	+	pRE1-2-145	0.8706	11	chr12	57480976	57480977	rs3759135	NAB2 (-1707)
chr12	84242674	84242695	+	pRE1-2-146	0.8927	2	chr12	84242685	84242686	rs11116069	NONE
chr13	111188498	111188529	+	pRE1-2-147	0.8815	12	chr13	111188519	111188520	rs9559840	RAB20 (+25557), COL4A2 (+228883)
chr13	111188520	111188550	+	pRE1-2-148	0.9329	11	chr13	111188543	111188544	rs452294	RAB20 (+25536), COL4A2 (+228904)
chr13	30533410	30533431	+	pRE1-2-149	0.8792	2	chr13	30533413	30533414	rs745252	UBL3 (-108601), KATNAL1 (+347742)
chr13	30533410	30533431	+	pRE1-2-149	0.8792	2	chr13	30533421	30533422	rs77453082	UBL3 (-108601), KATNAL1 (+347742)
chr13	39151385	39151413	-	pRE1-2-150	0.8753	9	chr13	39151408	39151409	rs73450017	FREM2 (-109774), UFM1 (+227457)
chr13	99616548	99616569	+	pRE1-2-151	0.9058	2	chr13	99616562	99616563	rs34011840	SLC15A1 (-211630), DOCK9 (+122101)
chr14	104731081	104731108	-	pRE1-2-152	0.9462	8	chr14	104731107	104731108	rs75315543	C14orf180 (-314961), KIF26A (+126035)
chr14	24739038	24739065	+	pRE1-2-153	0.8868	8	chr14	24739042	24739043	rs2295314	TGM1 (-6636), RABGGTA (+1751)
chr14	56919458	56919478	-	pRE1-2-154	0.8815	1	chr14	56919476	56919477	rs61987792	C14orf101 (-127043), PELI2 (+334375)
chr14	56919874	56919895	+	pRE1-2-155	0.8845	2	chr14	56919880	56919881	rs2018120	C14orf101 (-126626), PELI2 (+334792)
chr14	56958321	56958346	+	pRE1-2-156	0.8786	6	chr14	56958327	56958328	rs12894026	C14orf101 (-88177), PELI2 (+373241)
chr14	58332292	58332312	-	pRE1-2-157	0.8715	1	chr14	58332305	58332306	rs58495290	SLC35F4 (-268687), C14orf37 (+286545)
chr14	70503685	70503708	-	pRE1-2-158	0.8701	4	chr14	70503701	70503702	rs17764944	SLC8A3 (+152090), SMOC1 (+157554)
chr14	77356878	77356899	-	pRE1-2-159	0.8773	2	chr14	77356898	77356899	rs7156955	C14orf166B (+64164), C14orf4 (+138145)
chr14	77600569	77600590	+	pRE1-2-160	0.8928	2	chr14	77600583	77600584	rs963474	C14orf4 (-105546), ZDHHC22 (+7554)
chr14	78865833	78865854	-	pRE1-2-161	0.9586	2	chr14	78865848	78865849	rs11159355	NRXN3 (-4249)
chr14	93401293	93401322	-	pRE1-2-162	0.8758	10	chr14	93401315	93401316	rs7610	CHGA (+11863), ITPK1 (+180955)
chr15	101859024	101859044	-	pRE1-2-163	0.8868	1	chr15	101859036	101859037	rs74041996	SNRPA1 (-23574), PCSK6 (+171153)
chr15	24481173	24481197	+	pRE1-2-164	0.8989	5	chr15	24481180	24481181	rs34697803	NDN (-548735), C15orf2 (-439356)
chr15	41576138	41576165	+	pRE1-2-165	0.8816	8	chr15	41576158	41576159	rs79436692	OIP5 (+48667), CHP (+52715)
chr15	44069059	44069086	-	pRE1-2-166	0.9007	8	chr15	44069068	44069069	rs2277531	ELL3 (+429)
chr15	52077709	52077735	+	pRE1-2-167	0.8948	7	chr15	52077728	52077729	rs36097346	TMOD3 (-44167), TMOD2 (+33964)
chr15	53075691	53075712	-	pRE1-2-168	0.9263	2	chr15	53075709	53075710	rs77304895	ARPP19 (-214489), ONECUT1 (+6507)
chr15	55700407	55700431	+	pRE1-2-169	0.8932	5	chr15	55700426	55700427	rs8023354	CCPG1 (+155)
chr15	66678893	66678923	+	pRE1-2-170	0.8830	11	chr15	66678918	66678919	rs11071888	MAP2K1 (-303)
chr15	68117625	68117646	+	pRE1-2-171	0.9182	2	chr15	68117625	68117626	rs111351394	LBXCOR1 (-305)
chr15	73683617	73683640	+	pRE1-2-172	0.8997	4	chr15	73683617	73683618	rs74958060	HCN4 (-22024), NPTN (+242124)
chr15	74243609	74243640	+	pRE1-2-173	0.8727	12	chr15	74243613	74243614	rs74684534	LOXL1 (+24836), STOML1 (+41010)
chr15	78087972	78087993	+	pRE1-2-174	0.8887	2	chr15	78087987	78087988	rs77643317	LINGO1 (-163274), TBC1D2B (+282011)
chr15	83332066	83332086	+	pRE1-2-175	0.8953	1	chr15	83332076	83332077	rs2303988	CPEB1 (-15348), AP3B2 (+46559)
chr15	83680104	83680131	-	pRE1-2-176	0.8837	8	chr15	83680113	83680114	rs117369065	HOMER2 (-58645), BTBD1 (+55988)
chr15	86987942	86987972	+	pRE1-2-177	0.8795	11	chr15	86987965	86987966	rs117305507	AGBL1 (+302715)
chr15	89032708	89032729	+	pRE1-2-178	0.9332	2	chr15	89032722	89032723	rs76742763	MRPS11 (+22035), DET1 (+57193)
chr15	89347643	89347664	+	pRE1-2-179	0.8919	2	chr15	89347644	89347645	rs62023479	ACAN (+980)
chr15	92936364	92936395	+	pRE1-2-180	0.8937	12	chr15	92936387	92936388	rs3759915	ST8SIA2 (-760)
chr16	10755770	10755791	+	pRE1-2-181	0.8846	2	chr16	10755778	10755779	rs76994571	EMP2 (-81242), TEKT5 (+33021)
chr16	1123841	1123862	+	pRE1-2-182	0.8746	2	chr16	1123841	1123842	rs73494011	SSTR5 (-4929)
chr16	11379774	11379795	+	pRE1-2-183	0.8817	2	chr16	11379774	11379775	rs1794019	PRM1 (-4593)
chr16	1238873	1238894	+	pRE1-2-184	0.9703	2	chr16	1238874	1238875	rs117177120	CACNA1H (+35643), TPSG1 (+36370)
chr16	12627987	12628014	+	pRE1-2-185	0.8890	8	chr16	12628007	12628008	rs76566637	CPPED1 (+269743), SNX29 (+481946)
chr16	12897555	12897586	+	pRE1-2-186	0.8962	12	chr16	12897577	12897578	rs3748976	CPPED1 (+173)
chr16	13130636	13130657	+	pRE1-2-187	0.9575	2	chr16	13130641	13130642	rs76767763	ERCC4 (-883367), SHISA9 (+135170)
chr16	17178180	17178210	-	pRE1-2-188	0.8934	11	chr16	17178204	17178205	rs67480116	XYLT1 (+386543), AK310228 (+713198)
chr16	17260137	17260158	+	pRE1-2-189	0.9121	2	chr16	17260148	17260149	rs12931552	XYLT1 (+304590), AK310228 (+795151)
chr16	20480437	20480458	+	pRE1-2-190	0.8816	2	chr16	20480443	20480444	rs10153227	ACSM2A (+17589), ACSM2B (+107247)
chr16	2183842	2183872	+	pRE1-2-191	0.8740	11	chr16	2183865	2183866	rs113297834	PKD1 (+2042), TSC2 (+85867)
chr16	2260555	2260575	+	pRE1-2-192	0.8825	1	chr16	2260566	2260567	rs26857	C16orf79 (+446)
chr16	2765679	2765706	+	pRE1-2-193	0.8762	8	chr16	2765699	2765700	rs111375664	PRSS27 (+4859), KCTD5 (+33198)
chr16	2954259	2954285	+	pRE1-2-194	0.9129	7	chr16	2954265	2954266	rs9934223	PRSS22 (-46101), FLYWCH1 (-7708)
chr16	29911398	29911420	+	pRE1-2-195	0.8708	3	chr16	29911415	29911416	rs7189750	SEZ6L2 (-829), ASPHD1 (-738)
chr16	3016863	3016892	-	pRE1-2-196	0.8704	10	chr16	3016884	3016885	rs58462745	PAQR4 (-2464)
chr16	31470534	31470562	-	pRE1-2-197	0.9001	9	chr16	31470539	31470540	rs3813002	ARMC5 (+231)
chr16	4166615	4166635	+	pRE1-2-198	0.8820	1	chr16	4166628	4166629	rs2530896	ADCY9 (-439)
chr16	4234104	4234132	-	pRE1-2-199	0.8799	9	chr16	4234125	4234126	rs115756064	ADCY9 (-67932), SRL (+57963)
chr16	4401035	4401065	-	pRE1-2-200	0.8797	11	chr16	4401057	4401058	rs6500595	VASN (-20799), GLIS2 (+18834)
chr16	49383491	49383518	+	pRE1-2-201	0.9139	8	chr16	49383499	49383500	rs27826	CBLN1 (-67790), ZNF423 (+477413)
chr16	56239125	56239154	-	pRE1-2-202	0.8915	10	chr16	56239131	56239132	rs114375927	GNAO1 (+13889), AMFR (+220304)
chr16	57318490	57318520	-	pRE1-2-203	0.8796	11	chr16	57318517	57318518	rs11541873	PLLP (+66)
chr16	57909427	57909454	-	pRE1-2-204	0.9094	8	chr16	57909449	57909450	rs8043715	KIFC3 (-73002), CNGB1 (+95579)
chr16	58549199	58549230	+	pRE1-2-205	0.8708	12	chr16	58549203	58549204	rs1646010	NDRG4 (+51666), CNOT1 (+114535)
chr16	66995057	66995077	-	pRE1-2-206	0.8787	1	chr16	66995076	66995077	rs71647882	CES3 (-71)
chr16	68821112	68821132	-	pRE1-2-207	0.8856	1	chr16	68821125	68821126	rs9929239	TMCO7 (-56387), CDH1 (+49927)
chr16	74788926	74788956	+	pRE1-2-208	0.8849	11	chr16	74788933	74788934	rs116188504	MLKL (-54152), FA2H (+19780)
chr16	75589229	75589249	+	pRE1-2-209	0.8807	1	chr16	75589242	75589243	rs76768363	TMEM231 (+931)
chr16	77069445	77069464	-	pRE1-2-210	0.8907	0	chr16	77069450	77069451	rs7184167	LOC100130958 (-163894), CNTNAP4 (+725720)
chr16	77241088	77241109	+	pRE1-2-211	0.9321	2	chr16	77241102	77241103	rs67133421	LOC100130958 (+7750), ADAMTS18 (+227912)
chr16	7889715	7889736	+	pRE1-2-212	0.9179	2	chr16	7889715	7889716	rs61607025	A2BP1 (+506975), TMEM114 (+732500)
chr16	82895801	82895829	+	pRE1-2-213	0.8890	9	chr16	82895808	82895809	rs16958779	HSBP1 (-945778), CDH13 (+235237)
chr16	839809	839829	-	pRE1-2-214	0.8905	1	chr16	839823	839824	rs2277900	RPUSD1 (-1436), CHTF18 (+1197)
chr16	839809	839839	-	pRE1-2-214	0.8905	11	chr16	839837	839838	rs2277899	RPUSD1 (-1441), CHTF18 (+1202)
chr16	85070360	85070389	+	pRE1-2-215	0.9545	10	chr16	85070380	85070381	rs12597107	KIAA0182 (-576549), KIAA0513 (+8965)
chr16	87451272	87451292	-	pRE1-2-216	0.8838	1	chr16	87451282	87451283	rs77379365	MAP1LC3B (+25481), ZCCHC14 (+74178)
chr16	88143360	88143389	-	pRE1-2-217	0.8739	10	chr16	88143386	88143387	rs12149097	ZNF469 (-350504), BANP (+158337)
chr16	88559470	88559490	-	pRE1-2-218	0.8876	1	chr16	88559488	88559489	rs117895494	ZC3H18 (-77309), ZFPM1 (+39466)
chr16	88559490	88559512	-	pRE1-2-219	0.9038	3	chr16	88559510	88559511	rs113895617	ZC3H18 (-77288), ZFPM1 (+39487)
chr16	88559510	88559530	-	pRE1-2-220	0.9019	1	chr16	88559527	88559528	rs113020620	ZC3H18 (-77269), ZFPM1 (+39506)
chr16	88559510	88559530	-	pRE1-2-220	0.9019	1	chr16	88559530	88559531	rs113550075	ZC3H18 (-77269), ZFPM1 (+39506)
chr16	88851303	88851334	+	pRE1-2-221	0.8784	12	chr16	88851309	88851310	rs2911442	FAM38A (+56)
chr16	89313952	89313972	-	pRE1-2-222	0.8713	1	chr16	89313965	89313966	rs1531884	ZNF778 (+29851), ANKRD11 (+243007)
chr16	89787324	89787344	-	pRE1-2-223	0.8771	1	chr16	89787339	89787340	rs117990130	ZNF276 (-618), C16orf7 (+60)
chr16	89883000	89883027	+	pRE1-2-224	0.8877	8	chr16	89883006	89883007	rs1800282	FANCA (+51)
chr16	90039184	90039204	-	pRE1-2-225	0.8820	1	chr16	90039197	90039198	rs114198833	AFG3L1 (-4892), CENPBD1 (-252)
chr17	10601010	10601039	-	pRE1-2-226	0.8767	10	chr17	10601035	10601036	rs28364712	SCO1 (-140), C17orf48 (+98)
chr17	12880784	12880808	-	pRE1-2-227	0.8867	5	chr17	12880804	12880805	rs12944203	ELAC2 (+40563), RICH2 (+187967)
chr17	16332046	16332077	+	pRE1-2-228	0.8873	12	chr17	16332071	16332072	rs34166276	C17orf45 (-10239), TRPV2 (+13174)
chr17	16749634	16749654	-	pRE1-2-229	0.8844	1	chr17	16749648	16749649	rs62072015	AK304304 (-13497), TNFRSF13B (+125758)
chr17	19899883	19899913	-	pRE1-2-230	0.8775	11	chr17	19899912	19899913	rs62066348	CYTSB (-90437), AKAP10 (-18769)
chr17	21249748	21249769	-	pRE1-2-231	0.8706	2	chr17	21249753	21249754	rs36121895	KCNJ12 (-29940), MAP2K3 (+61791)
chr17	2303383	2303412	+	pRE1-2-232	0.8715	10	chr17	2303386	2303387	rs12602313	MNT (+860)
chr17	26090149	26090170	-	pRE1-2-233	0.9509	2	chr17	26090166	26090167	rs28944187	NOS2 (+37395), LGALS9 (+131986)
chr17	27621025	27621049	-	pRE1-2-234	0.8768	5	chr17	27621033	27621034	rs114766423	NUFIP2 (+129)
chr17	30604469	30604490	-	pRE1-2-235	0.9565	2	chr17	30604477	30604478	rs71377424	RHBDL3 (+11285), C17orf75 (+64709)
chr17	31149550	31149580	+	pRE1-2-236	0.8804	11	chr17	31149555	31149556	rs79915685	MYO1D (+54337), CDK5R1 (+335460)
chr17	31203509	31203536	+	pRE1-2-237	0.9331	8	chr17	31203510	31203511	rs9890503	MYO1D (+379)
chr17	32229522	32229546	+	pRE1-2-238	0.9137	5	chr17	32229536	32229537	rs7501817	ACCN1 (+254291), SPACA3 (+910652)
chr17	32457324	32457344	-	pRE1-2-239	0.9003	1	chr17	32457336	32457337	rs11080250	ACCN1 (+26491)
chr17	3513968	3513995	+	pRE1-2-240	0.9237	8	chr17	3513990	3513991	rs36125540	TRPV1 (-13646), SHPK (+25634)
chr17	3514021	3514044	-	pRE1-2-241	0.8912	4	chr17	3514027	3514028	rs224496	TRPV1 (-13697), SHPK (+25583)
chr17	40828183	40828212	+	pRE1-2-242	0.9004	10	chr17	40828205	40828206	rs7218635	PLEKHH3 (+850)
chr17	42345972	42346001	+	pRE1-2-243	0.9212	10	chr17	42345978	42345979	rs9916116	SLC4A1 (-485)
chr17	43826335	43826356	+	pRE1-2-244	0.9108	2	chr17	43826350	43826351	rs116407791	PLEKHM1 (-258200), CRHR1 (-35300)
chr17	43826335	43826356	+	pRE1-2-244	0.9108	2	chr17	43826350	43826351	rs12150363	PLEKHM1 (-258200), CRHR1 (-35300)
chr17	45331243	45331274	-	pRE1-2-245	0.8860	12	chr17	45331266	45331267	rs115600591	ITGB3 (+51)
chr17	4849362	4849388	-	pRE1-2-246	0.9008	7	chr17	4849383	4849384	rs2233656	PFN1 (+2450), RNF167 (+5745)
chr17	5535466	5535487	-	pRE1-2-247	0.9073	2	chr17	5535487	5535488	rs12946126	WSCD1 (-438457), NLRP1 (-47645)
chr17	63169811	63169840	-	pRE1-2-248	0.8771	10	chr17	63169833	63169834	rs16960834	RGS9 (+36277), AXIN2 (+387914)
chr17	64962209	64962229	+	pRE1-2-249	0.9543	1	chr17	64962223	64962224	rs1021998	CACNG1 (-78487), CACNG4 (+1206)
chr17	71176310	71176337	-	pRE1-2-250	0.9058	8	chr17	71176333	71176334	rs11650133	COG1 (-12849), SSTR2 (+15164)
chr17	73841379	73841400	-	pRE1-2-251	0.8858	2	chr17	73841400	73841401	rs74451940	UNC13D (-592)
chr17	75042988	75043016	-	pRE1-2-252	0.9140	9	chr17	75042993	75042994	rs116139465	SEC14L1 (-94003), MGAT5B (+178204)
chr17	76425624	76425644	+	pRE1-2-253	0.8971	1	chr17	76425638	76425639	rs7214853	DNEL2 (+37264), PGS1 (+50899)
chr17	78518772	78518803	+	pRE1-2-254	0.8840	12	chr17	78518779	78518780	rs11547301	RPTOR (+163)
chr18	12308367	12308394	-	pRE1-2-255	0.8849	8	chr18	12308376	12308377	rs8086993	TUBB6 (+124)
chr18	14721743	14721764	-	pRE1-2-256	0.9076	2	chr18	14721750	14721751	rs55764356	ZNF519 (-589325)
chr18	24443054	24443074	-	pRE1-2-257	0.8734	1	chr18	24443074	24443075	rs77905661	KCTD1 (-314564), AQP4 (+2652)
chr18	32639901	32639929	+	pRE1-2-258	0.8753	9	chr18	32639906	32639907	rs588542	ZNF397 (-181083), MAPRE2 (+81707)
chr18	41627776	41627797	-	pRE1-2-259	0.9347	2	chr18	41627796	41627797	rs8092075	SYT4 (-770172), SETBP1 (-633076)
chr18	43864126	43864146	+	pRE1-2-260	0.8772	1	chr18	43864137	43864138	rs114790547	RNF165 (-50051), HAUS1 (+179838)
chr18	45620529	45620559	-	pRE1-2-261	0.9147	11	chr18	45620559	45620560	rs8085622	KIAA0427 (-444883), ZBTB7C (-53050)
chr18	47018542	47018569	+	pRE1-2-262	0.8859	8	chr18	47018563	47018564	rs116308436	C18orf32 (-4955), RPL17 (+350)
chr18	47089059	47089079	-	pRE1-2-263	0.8716	1	chr18	47089076	47089077	rs76823226	LIPG (+642)
chr18	49649508	49649528	+	pRE1-2-264	0.9016	1	chr18	49649520	49649521	rs34592820	MEX3C (-925828), DCC (-217053)
chr18	4993230	4993257	+	pRE1-2-265	0.8883	8	chr18	4993237	4993238	rs73943304	ZFP161 (+302795)
chr18	54351919	54351949	-	pRE1-2-266	0.9111	11	chr18	54351947	54351948	rs12963569	ST8SIA3 (-667787), WDR7 (+33318)
chr18	55020650	55020680	-	pRE1-2-267	0.8959	11	chr18	55020676	55020677	rs10048396	ST8SIA3 (+944)
chr18	60190146	60190166	+	pRE1-2-268	0.8773	1	chr18	60190158	60190159	rs8097732	ZCCHC2 (-502)
chr18	6398381	6398401	-	pRE1-2-269	0.8886	1	chr18	6398398	6398399	rs79909780	TMEM200C (-506288), L3MBTL4 (+16519)
chr18	64305906	64305934	-	pRE1-2-270	0.9070	9	chr18	64305912	64305913	rs9957962	CDH19 (-34704), DSEL (+878047)
chr19	10400090	10400110	-	pRE1-2-271	0.8709	1	chr19	10400109	10400110	rs281439	ICAM5 (-555)
chr19	11459988	11460009	+	pRE1-2-272	0.9287	2	chr19	11459992	11459993	rs12984429	TMEM205 (-3018)
chr19	11691820	11691840	-	pRE1-2-273	0.9132	1	chr19	11691836	11691837	rs72995045	ACP5 (-2029)
chr19	12889218	12889248	+	pRE1-2-274	0.8772	11	chr19	12889223	12889224	rs11667764	HOOK2 (-2799)
chr19	12889218	12889248	+	pRE1-2-274	0.8772	11	chr19	12889224	12889225	rs11667765	HOOK2 (-2799)
chr19	15125562	15125583	-	pRE1-2-275	0.9570	2	chr19	15125583	15125584	rs77351807	CASP14 (-37444), CCDC105 (+4034)
chr19	15529563	15529583	+	pRE1-2-276	0.8749	1	chr19	15529574	15529575	rs116836615	AKAP8L (+260)
chr19	15666865	15666894	-	pRE1-2-277	0.8846	10	chr19	15666873	15666874	rs17795020	CYP4F8 (-59149), CYP4F22 (+47544)
chr19	15763568	15763594	-	pRE1-2-278	0.9317	7	chr19	15763576	15763577	rs2733750	CYP4F12 (-20305), CYP4F3 (+11874)
chr19	15795832	15795851	-	pRE1-2-279	0.8710	0	chr19	15795841	15795842	rs2018030	OR10H2 (-42992), CYP4F12 (+11956)
chr19	15795825	15795851	-	pRE1-2-280	0.9934	7	chr19	15795847	15795848	rs76911875	OR10H2 (-42996), CYP4F12 (+11952)
chr19	15996901	15996927	+	pRE1-2-281	0.9593	7	chr19	15996906	15996907	rs3093160	OR10H1 (-77978), CYP4F2 (+11970)
chr19	16850533	16850563	+	pRE1-2-282	0.8856	11	chr19	16850534	16850535	rs878506	SIN3B (-89670), NWD1 (+19761)
chr19	16999680	16999700	-	pRE1-2-283	0.8703	1	chr19	16999699	16999700	rs2227341	F2RL3 (-136)
chr19	17186347	17186376	+	pRE1-2-284	0.8838	10	chr19	17186369	17186370	rs79900220	MYO9B (-229), HAUS8 (-19)
chr19	18272166	18272195	+	pRE1-2-285	0.9319	10	chr19	18272189	18272190	rs2241088	IFI30 (-12398), PIK3R2 (+8165)
chr19	2123907	2123937	+	pRE1-2-286	0.8887	11	chr19	2123927	2123928	rs75483641	C19orf36 (+27054), AP3D1 (+27634)
chr19	267349	267377	+	pRE1-2-287	0.9047	9	chr19	267354	267355	rs77991369	PPAP2C (+23806), OR4F17 (+156684)
chr19	31871901	31871921	+	pRE1-2-288	0.8722	1	chr19	31871915	31871916	rs12608826	ZNF507 (-964603), TSHZ3 (-31721)
chr19	31888376	31888403	-	pRE1-2-289	0.9010	8	chr19	31888398	31888399	rs2645162	ZNF507 (-948124), TSHZ3 (-48200)
chr19	3244190	3244221	+	pRE1-2-290	0.8792	12	chr19	3244215	3244216	rs4807430	NFIC (-115410), BRUNOL5 (+19505)
chr19	33884532	33884553	+	pRE1-2-291	0.9238	2	chr19	33884543	33884544	rs58865132	CEBPG (+19934), PEPD (+128258)
chr19	34664310	34664330	-	pRE1-2-292	0.8773	1	chr19	34664324	34664325	rs10422534	LSM14A (+968)
chr19	36370876	36370897	-	pRE1-2-293	0.9854	2	chr19	36370882	36370883	rs61623584	APLP1 (+11486), NFKBID (+20665)
chr19	39926636	39926666	+	pRE1-2-294	0.8733	11	chr19	39926642	39926643	rs62120663	RPS16 (-33)
chr19	409780	409800	+	pRE1-2-295	0.9055	1	chr19	409792	409793	rs73501971	THEG (-33781), SHC2 (+51206)
chr19	41731981	41732001	-	pRE1-2-296	0.8723	1	chr19	41732001	41732002	rs112863410	HNRNPUL1 (-38129), AXL (+6883)
chr19	41812030	41812055	+	pRE1-2-297	0.8769	6	chr19	41812049	41812050	rs79989978	HNRNPUL1 (+41923), TGFB1 (+47773)
chr19	43052992	43053012	-	pRE1-2-298	0.8753	1	chr19	43053008	43053009	rs77918896	CEACAM1 (-20363), CEACAM8 (+46080)
chr19	43106161	43106182	-	pRE1-2-299	0.9263	2	chr19	43106179	43106180	rs74318486	CEACAM8 (-7090), PSG3 (+138496)
chr19	45198928	45198959	+	pRE1-2-300	0.8750	12	chr19	45198935	45198936	rs2965162	CEACAM16 (-3414)
chr19	47615287	47615307	+	pRE1-2-301	0.8864	1	chr19	47615299	47615300	rs62135069	TMEM160 (-63415), ZC3H4 (+1712)
chr19	50042152	50042182	-	pRE1-2-302	0.8864	11	chr19	50042158	50042159	rs58269718	RCN3 (+11292), NOSIP (+41636)
chr19	50490480	50490508	-	pRE1-2-303	0.9236	9	chr19	50490489	50490490	rs11879639	SIGLEC11 (-26065), VRK3 (+38311)
chr19	50490532	50490558	-	pRE1-2-304	0.8738	7	chr19	50490538	50490539	rs11879661	SIGLEC11 (-26116), VRK3 (+38260)
chr19	5086662	5086693	+	pRE1-2-305	0.8721	12	chr19	5086662	5086663	rs2620800	KDM4B (+117554), PTPRS (+254136)
chr19	53193849	53193874	+	pRE1-2-306	0.8772	6	chr19	53193868	53193869	rs113837172	ZNF83 (-52218), ZNF611 (+44445)
chr19	55028871	55028899	+	pRE1-2-307	0.8839	9	chr19	55028893	55028894	rs111964071	KIR3DX1 (-19236), LAIR2 (+14872)
chr19	55065679	55065709	-	pRE1-2-308	0.9195	11	chr19	55065705	55065706	rs10403495	LILRA1 (-39419), KIR3DX1 (+17573)
chr19	6045358	6045383	-	pRE1-2-309	0.8925	6	chr19	6045367	6045368	rs28489448	RANBP3 (-67051), RFX2 (+65293)
chr19	8008476	8008505	+	pRE1-2-310	0.8844	10	chr19	8008483	8008484	rs12985279	TIMM44 (+47)
chr2	101608813	101608832	-	pRE1-2-311	0.8709	0	chr2	101608825	101608826	rs13396200	RPL31 (-9868), NPAS2 (+172210)
chr2	103050565	103050594	+	pRE1-2-312	0.8785	10	chr2	103050568	103050569	rs78756788	SLC9A4 (-39182), IL18RAP (+15326)
chr2	109065110	109065130	+	pRE1-2-313	0.9048	1	chr2	109065122	109065123	rs1879496	GCC2 (-457)
chr2	110021324	110021352	+	pRE1-2-314	0.9041	9	chr2	110021343	110021344	rs72945311	SH3RF3 (+275341), SEPT10 (+350445)
chr2	119471880	119471900	-	pRE1-2-315	0.9565	1	chr2	119471896	119471897	rs114269195	EN1 (+133869), INSIG2 (+625840)
chr2	119864051	119864080	-	pRE1-2-316	0.8844	10	chr2	119864077	119864078	rs330762	C1QL2 (+52405), MARCO (+164321)
chr2	121159184	121159212	+	pRE1-2-317	0.8838	9	chr2	121159204	121159205	rs10164550	GLI2 (-395669), INHBB (+55479)
chr2	121325958	121325987	-	pRE1-2-318	0.8899	10	chr2	121325979	121325980	rs12999995	GLI2 (-228894), INHBB (+222254)
chr2	1227054	1227082	-	pRE1-2-319	0.8958	9	chr2	1227082	1227083	rs80267036	TPO (-190165), SNTG2 (+280513)
chr2	127431823	127431843	-	pRE1-2-320	0.8734	1	chr2	127431843	127431844	rs28387138	GYPC (+18149), BIN1 (+433031)
chr2	132310647	132310668	-	pRE1-2-321	0.9222	2	chr2	132310661	132310662	rs12476594	GPR39 (-863489), FAM128A (-60594)
chr2	133246895	133246916	+	pRE1-2-322	0.9021	2	chr2	133246906	133246907	rs116155066	GPR39 (+72759), LYPD1 (+181575)
chr2	153806845	153806866	+	pRE1-2-323	0.9169	2	chr2	153806860	153806861	rs114361738	ARL6IP6 (+232433), RPRM (+528466)
chr2	160569014	160569040	+	pRE1-2-324	0.8859	7	chr2	160569019	160569020	rs28365982	MARCH7 (+17)
chr2	172290450	172290481	+	pRE1-2-325	0.8827	12	chr2	172290455	172290456	rs76806294	DCAF17 (-393), METTL8 (+846)
chr2	17699697	17699726	-	pRE1-2-326	0.8830	10	chr2	17699719	17699720	rs77886839	FAM49A (-852616), VSNL1 (-22095)
chr2	188003111	188003137	-	pRE1-2-327	0.8809	7	chr2	188003117	188003118	rs17576323	ZSWIM2 (-289227), CALCRL (+309897)
chr2	19853489	19853509	-	pRE1-2-328	0.8718	1	chr2	19853504	19853505	rs10172977	OSR1 (-295127), TTC32 (+248245)
chr2	207206114	207206134	-	pRE1-2-329	0.8934	1	chr2	207206126	207206127	rs73983017	ADAM23 (-102244), ZDBF2 (+66601)
chr2	207695429	207695459	-	pRE1-2-330	0.8778	11	chr2	207695452	207695453	rs72957112	CPO (-108834), FASTKD2 (+65332)
chr2	218669273	218669294	-	pRE1-2-331	0.9137	2	chr2	218669280	218669281	rs61740057	TNP1 (-944502), TNS1 (+139512)
chr2	219433589	219433616	-	pRE1-2-332	0.8801	8	chr2	219433596	219433597	rs526897	USP37 (-519), RQCD1 (-75)
chr2	220173036	220173057	-	pRE1-2-333	1	2	chr2	220173051	220173052	rs73079162	PTPRN (+1096), DNAJB2 (+29007)
chr2	22822154	22822181	+	pRE1-2-334	0.9143	8	chr2	22822158	22822159	rs13015955	KLHL29 (-962854)
chr2	229138068	229138099	-	pRE1-2-335	0.9061	12	chr2	229138096	229138097	rs10197892	SPHKAP (-91723), PID1 (+997973)
chr2	23011793	23011820	-	pRE1-2-336	0.9418	8	chr2	23011803	23011804	rs13417145	KLHL29 (-773215)
chr2	236925321	236925341	+	pRE1-2-337	0.9001	1	chr2	236925336	236925337	rs77243068	GBX2 (+151321), AGAP1 (+522595)
chr2	240735245	240735266	-	pRE1-2-338	0.9017	2	chr2	240735250	240735251	rs7604831	HDAC4 (-412613), NDUFA10 (+229542)
chr2	242808720	242808748	+	pRE1-2-339	0.9222	9	chr2	242808721	242808722	rs73016164	C2orf85 (-3152)
chr2	25451770	25451790	-	pRE1-2-340	0.8894	1	chr2	25451788	25451789	rs74580656	POMC (-60221), DNMT3A (+112994)
chr2	36655042	36655069	+	pRE1-2-341	0.9450	8	chr2	36655062	36655063	rs848505	CRIM1 (+71659), FEZ2 (+170276)
chr2	43147251	43147280	-	pRE1-2-342	0.8923	10	chr2	43147257	43147258	rs115471597	HAAO (-127515), ZFP36L2 (+306479)
chr2	47140859	47140887	-	pRE1-2-343	0.8750	9	chr2	47140883	47140884	rs114968976	MCFD2 (+2076), SOCS5 (+214774)
chr2	60549474	60549496	-	pRE1-2-344	0.9008	3	chr2	60549482	60549483	rs113237853	BCL11A (+231148)
chr2	75850237	75850258	+	pRE1-2-345	0.8860	2	chr2	75850239	75850240	rs62148700	FAM176A (-62156), MRPL19 (-23661)
chr2	84542335	84542363	+	pRE1-2-346	0.9321	9	chr2	84542338	84542339	rs79315099	SUCLG1 (+144237)
chr2	85788468	85788499	-	pRE1-2-347	0.8898	12	chr2	85788475	85788476	rs78809601	GGCX (+173)
chr2	91750807	91750827	+	pRE1-2-348	0.8736	1	chr2	91750819	91750820	rs62146800	FKSG73 (-378342)
chr2	9453679	9453704	-	pRE1-2-349	0.8858	6	chr2	9453697	9453698	rs6758158	ASAP2 (+106798), ITGB1BP1 (+109951)
chr2	97481299	97481319	-	pRE1-2-350	0.8780	1	chr2	97481311	97481312	rs115413297	CNNM3 (-682)
chr20	11500973	11500993	-	pRE1-2-351	0.8779	1	chr20	11500987	11500988	rs11700234	JAG1 (-846289), BTBD3 (-397582)
chr20	1758013	1758041	-	pRE1-2-352	0.8776	9	chr20	1758034	1758035	rs117876226	SIRPG (-119602), SIRPA (-117398)
chr20	23137086	23137117	+	pRE1-2-353	0.8813	12	chr20	23137093	23137094	rs79303402	NXT1 (-194271), CD93 (-70125)
chr20	30556392	30556419	+	pRE1-2-354	0.8822	8	chr20	30556413	30556414	rs114208013	XKR7 (+601)
chr20	39989700	39989730	-	pRE1-2-355	0.8815	11	chr20	39989725	39989726	rs6072352	EMILIN3 (+5783), LPIN3 (+20155)
chr20	41816595	41816614	+	pRE1-2-356	0.9053	0	chr20	41816601	41816602	rs116136952	PTPRT (+1952)
chr20	48459039	48459060	+	pRE1-2-357	0.8754	2	chr20	48459046	48459047	rs73123879	SLC9A8 (+29800), SPATA2 (+73030)
chr20	48599265	48599295	+	pRE1-2-358	0.8717	11	chr20	48599271	48599272	rs8120558	SNAI1 (-247)
chr20	48599265	48599295	+	pRE1-2-358	0.8717	11	chr20	48599273	48599274	rs8120609	SNAI1 (-247)
chr20	50131523	50131550	+	pRE1-2-359	0.8994	8	chr20	50131540	50131541	rs3787188	KCNG1 (-491862), NFATC2 (+27721)
chr20	57397976	57397997	-	pRE1-2-360	0.8706	2	chr20	57397993	57397994	rs6026546	GNAS (-16808), NPEPL1 (+130125)
chr20	57713372	57713400	-	pRE1-2-361	0.9006	9	chr20	57713381	57713382	rs6123856	SLMO2 (-95485), ZNF831 (-52689)
chr20	59496279	59496300	-	pRE1-2-362	0.9488	2	chr20	59496293	59496294	rs6093022	CDH4 (-331269), CDH26 (+962808)
chr20	61185279	61185304	-	pRE1-2-363	0.8703	6	chr20	61185297	61185298	rs4133162	GATA5 (-134266), SLCO4A1 (-88505)
chr20	62092078	62092107	+	pRE1-2-364	0.8785	10	chr20	62092084	62092085	rs79557487	CHRNA4 (-99398), KCNQ2 (+11900)
chr20	6767658	6767678	-	pRE1-2-365	0.8941	1	chr20	6767676	6767677	rs235754	BMP2 (+18923)
chr20	7094321	7094348	+	pRE1-2-366	0.9147	8	chr20	7094343	7094344	rs75742830	BMP2 (+345590), HAO1 (+826758)
chr21	35274499	35274519	+	pRE1-2-367	0.9055	1	chr21	35274509	35274510	rs762188	SLC5A3 (-171314), ITSN1 (+259725)
chr21	38275285	38275314	+	pRE1-2-368	0.8844	10	chr21	38275286	38275287	rs73389361	HLCS (+87203), SIM2 (+203309)
chr21	43396153	43396174	-	pRE1-2-369	0.8704	2	chr21	43396166	43396167	rs7281612	C2CD2 (-22165), ZNF295 (+34332)
chr21	43850117	43850148	-	pRE1-2-370	0.9118	12	chr21	43850126	43850127	rs17114903	UBASH3A (+26114), RSPH1 (+66268)
chr21	44742830	44742851	+	pRE1-2-371	0.9281	2	chr21	44742841	44742842	rs115460002	SIK1 (+104161), CRYAA (+153700)
chr21	45616308	45616328	+	pRE1-2-372	0.9077	1	chr21	45616323	45616324	rs4456788	ICOSLG (+44516), C21orf33 (+62824)
chr21	46222216	46222247	+	pRE1-2-373	0.9356	12	chr21	46222222	46222223	rs235291	UBE2G2 (-494)
chr21	47573688	47573717	+	pRE1-2-374	0.8732	10	chr21	47573695	47573696	rs8134417	FTCD (+1778), COL6A2 (+55670)
chr22	18256121	18256141	+	pRE1-2-375	0.8859	1	chr22	18256128	18256129	rs8190274	BID (+648)
chr22	22725541	22725569	+	pRE1-2-376	0.9025	9	chr22	22725549	22725550	rs3937349	VPREB1 (+126355), ZNF280B (+137950)
chr22	22874770	22874800	-	pRE1-2-377	0.8744	11	chr22	22874792	22874793	rs362241	ZNF280A (-172)
chr22	23658811	23658839	-	pRE1-2-378	0.8950	9	chr22	23658821	23658822	rs180821	BCR (+136273), IGLL1 (+263670)
chr22	26760179	26760208	-	pRE1-2-379	0.9267	10	chr22	26760207	26760208	rs5997080	ASPHD2 (-65086), SEZ6L (+194714)
chr22	26908406	26908437	+	pRE1-2-380	0.8703	12	chr22	26908432	26908433	rs3213558	TFIP11 (+15)
chr22	27471407	27471428	+	pRE1-2-381	0.9318	2	chr22	27471414	27471415	rs4822842	CRYBA4 (+453490), PITPNB (+843837)
chr22	28145921	28145948	+	pRE1-2-382	0.9325	8	chr22	28145924	28145925	rs6519725	PITPNB (+169320)
chr22	32219033	32219054	+	pRE1-2-383	0.8713	2	chr22	32219034	32219035	rs78974609	PISD (-192234), YWHAH (-121435)
chr22	37261676	37261704	+	pRE1-2-384	0.8793	9	chr22	37261699	37261700	rs34133010	CSF2RB (-47985), NCF4 (+4660)
chr22	38053883	38053910	-	pRE1-2-385	0.8792	8	chr22	38053907	38053908	rs34680058	LGALS1 (-17716), SH3BP1 (+18840)
chr22	38053883	38053910	-	pRE1-2-385	0.8792	8	chr22	38053908	38053909	rs35662099	LGALS1 (-17716), SH3BP1 (+18840)
chr22	39034849	39034869	-	pRE1-2-386	0.9071	1	chr22	39034866	39034867	rs5757193	DMC1 (-68670), CBY1 (-17799)
chr22	39224381	39224402	+	pRE1-2-387	0.9158	2	chr22	39224382	39224383	rs34537466	DNAL4 (-34231), NPTXR (+15625)
chr22	39873307	39873328	-	pRE1-2-388	0.8951	2	chr22	39873322	39873323	rs116442471	MGAT3 (-9911), MAP3K7IP1 (+77559)
chr22	44525724	44525745	+	pRE1-2-389	0.9459	2	chr22	44525738	44525739	rs12628899	PARVG (-51522), PARVB (+105567)
chr22	45371588	45371609	-	pRE1-2-390	0.9664	2	chr22	45371596	45371597	rs11090716	PHF21B (+34210), LOC553158 (+273227)
chr22	45619542	45619564	+	pRE1-2-391	0.8946	3	chr22	45619555	45619556	rs115007758	UPK3A (-61336), C22orf9 (-11206)
chr22	45928043	45928070	-	pRE1-2-392	0.8812	8	chr22	45928065	45928066	rs6007081	ATXN10 (-139630), FBLN1 (+29338)
chr22	47644839	47644860	+	pRE1-2-393	0.9282	2	chr22	47644845	47644846	rs5767615	TBC1D22A (+486301)
chr22	49338689	49338710	+	pRE1-2-394	0.9426	2	chr22	49338689	49338690	rs5769578	FAM19A5 (+453412), BRD1 (+879752)
chr22	49338689	49338710	+	pRE1-2-394	0.9426	2	chr22	49338704	49338705	rs5769579	FAM19A5 (+453412), BRD1 (+879752)
chr22	49440692	49440712	-	pRE1-2-395	0.9183	1	chr22	49440712	49440713	rs6009377	FAM19A5 (+555414), BRD1 (+777750)
chr22	49440692	49440722	-	pRE1-2-395	0.9183	11	chr22	49440714	49440715	rs6009378	FAM19A5 (+555419), BRD1 (+777745)
chr22	50128855	50128881	+	pRE1-2-396	0.8776	7	chr22	50128863	50128864	rs139802	BRD1 (+89584)
chr3	10178501	10178525	+	pRE1-2-397	0.8802	5	chr3	10178519	10178520	rs6796538	VHL (-4806)
chr3	123298594	123298620	-	pRE1-2-398	0.8963	7	chr3	123298614	123298615	rs3109650	ADCY5 (-131215), PTPLB (+5317)
chr3	126843158	126843179	+	pRE1-2-399	0.8798	2	chr3	126843169	126843170	rs75206554	PLXNA1 (+135667), TPRA1 (+466399)
chr3	128430589	128430619	-	pRE1-2-400	0.8742	11	chr3	128430598	128430599	rs73196955	RPN1 (-60885), RAB7A (-14375)
chr3	13926641	13926662	+	pRE1-2-401	0.9459	2	chr3	13926648	13926649	rs12629044	WNT7A (-5034), CHCHD4 (+239719)
chr3	13932050	13932070	-	pRE1-2-402	0.8789	1	chr3	13932068	13932069	rs9812276	WNT7A (-10442), CHCHD4 (+234311)
chr3	14508326	14508347	-	pRE1-2-403	0.9197	2	chr3	14508346	14508347	rs112942391	SLC6A6 (+64231), GRIP2 (+75251)
chr3	149104393	149104423	+	pRE1-2-404	0.9124	11	chr3	149104397	149104398	rs72992086	TM4SF4 (-88026), TM4SF1 (-8840)
chr3	169490872	169490902	-	pRE1-2-405	0.8756	11	chr3	169490902	169490903	rs114937201	ARPM1 (-3204), MYNN (+34)
chr3	170332667	170332687	-	pRE1-2-406	0.8980	1	chr3	170332679	170332680	rs11928268	SLC7A14 (-28814), RPL22L1 (+255368)
chr3	190689711	190689732	-	pRE1-2-407	0.9098	2	chr3	190689719	190689720	rs7644581	OSTN (-240600), LOC647309 (-109257)
chr3	194795285	194795315	+	pRE1-2-408	0.8756	11	chr3	194795286	194795287	rs2720949	LSG1 (-402094), C3orf21 (+196595)
chr3	195911723	195911752	-	pRE1-2-409	0.9226	10	chr3	195911732	195911733	rs116341344	TFRC (-102706), ZDHHC19 (+26562)
chr3	195929709	195929737	-	pRE1-2-410	0.8953	9	chr3	195929732	195929733	rs79088881	TFRC (-120691), ZDHHC19 (+8577)
chr3	34296415	34296444	-	pRE1-2-411	0.8996	10	chr3	34296444	34296445	rs939023	PDCD6IP (+456364)
chr3	36339874	36339895	+	pRE1-2-412	0.9133	2	chr3	36339886	36339887	rs114536485	STAC (-82212), ARPP-21 (+656036)
chr3	44931933	44931963	-	pRE1-2-413	0.8864	11	chr3	44931938	44931939	rs116486313	TGM4 (+15850), ZDHHC3 (+85726)
chr3	47017691	47017714	-	pRE1-2-414	0.8732	4	chr3	47017706	47017707	rs75166196	NBEAL2 (-3470)
chr3	47823754	47823780	+	pRE1-2-415	0.8776	7	chr3	47823761	47823762	rs9812957	SMARCC1 (-362)
chr3	52017302	52017327	-	pRE1-2-416	0.8798	6	chr3	52017307	52017308	rs111321512	ACY1 (-248)
chr3	64716836	64716864	+	pRE1-2-417	0.8954	9	chr3	64716854	64716855	rs71300724	ADAMTS9 (-43485)
chr3	82656722	82656741	+	pRE1-2-418	0.8979	0	chr3	82656730	82656731	rs1097161	GBE1 (-845782)
chr4	119534436	119534457	-	pRE1-2-419	0.9372	2	chr4	119534446	119534447	rs9715635	METTL14 (-72127), CEP170L (+96952)
chr4	119546488	119546509	-	pRE1-2-420	0.9372	2	chr4	119546503	119546504	rs111727296	METTL14 (-60075), CEP170L (+109004)
chr4	16225779	16225799	-	pRE1-2-421	0.8809	1	chr4	16225798	16225799	rs961449	BC010030 (-2497), TAPT1 (+2372)
chr4	174038826	174038846	-	pRE1-2-422	0.8763	1	chr4	174038843	174038844	rs72992616	GALNT7 (-51068)
chr4	1804361	1804382	-	pRE1-2-423	0.8900	2	chr4	1804376	1804377	rs3135878	FGFR3 (+9333), LETM1 (+53602)
chr4	2179672	2179703	-	pRE1-2-424	0.8706	12	chr4	2179702	2179703	rs28432042	POLN (+51282), NAT8L (+118101)
chr4	27119255	27119285	-	pRE1-2-425	0.9554	11	chr4	27119277	27119278	rs16878854	STIM2 (+256906)
chr4	2758309	2758329	-	pRE1-2-426	0.9243	1	chr4	2758329	2758330	rs115812530	TNIP2 (-216)
chr4	3486530	3486550	-	pRE1-2-427	0.8709	1	chr4	3486548	3486549	rs114966369	DOK7 (+21507), LRPAP1 (+47684)
chr4	3870261	3870291	+	pRE1-2-428	0.8943	11	chr4	3870267	3870268	rs3979	ADRA2C (+101980), OTOP1 (+358345)
chr4	55413643	55413670	+	pRE1-2-429	0.9055	8	chr4	55413650	55413651	rs55655401	KIT (-110438), PDGFRA (+318393)
chr4	56262203	56262232	-	pRE1-2-430	0.8733	10	chr4	56262209	56262210	rs116687212	TMEM165 (+128)
chr4	6244279	6244310	+	pRE1-2-431	0.8830	12	chr4	6244279	6244280	rs9994029	JAKMIP1 (-41977), WFS1 (-27282)
chr4	79076306	79076327	+	pRE1-2-432	0.9055	2	chr4	79076322	79076323	rs16997148	ANXA3 (-396425), FRAS1 (+97593)
chr4	8080558	8080577	+	pRE1-2-433	0.8733	0	chr4	8080572	8080573	rs6826670	AFAP1 (-138915), ABLIM2 (+79991)
chr4	8087559	8087579	+	pRE1-2-434	0.9306	1	chr4	8087570	8087571	rs17179081	AFAP1 (-145916), ABLIM2 (+72990)
chr4	8494074	8494094	-	pRE1-2-435	0.9409	1	chr4	8494088	8494089	rs57845616	GPR78 (-88207), C4orf23 (+51035)
chr4	8582846	8582876	-	pRE1-2-436	0.8767	11	chr4	8582855	8582856	rs17844777	GPR78 (+570)
chr4	8677276	8677297	-	pRE1-2-437	0.9724	2	chr4	8677286	8677287	rs28491655	CPZ (+82852), HMX1 (+196256)
chr4	87856046	87856077	-	pRE1-2-438	0.8732	12	chr4	87856054	87856055	rs116853799	SLC10A6 (-85646), AFF1 (-72091)
chr4	996551	996575	+	pRE1-2-439	0.8771	5	chr4	996554	996555	rs11934801	SLC26A1 (-9339), FGFRL1 (-9197)
chr4	996551	996575	+	pRE1-2-439	0.8771	5	chr4	996559	996560	rs115790973	SLC26A1 (-9339), FGFRL1 (-9197)
chr5	118666241	118666270	-	pRE1-2-440	0.8976	10	chr5	118666248	118666249	rs11960246	TNFAIP8 (-25340)
chr5	119839915	119839941	-	pRE1-2-441	0.8954	7	chr5	119839939	119839940	rs13359350	FAM170A (+874674)
chr5	125410412	125410439	-	pRE1-2-442	0.8870	8	chr5	125410418	125410419	rs78815091	ALDH7A1 (+520656)
chr5	1329644	1329664	+	pRE1-2-443	0.9058	1	chr5	1329659	1329660	rs71595029	TERT (-34492), CLPTM1L (+15348)
chr5	1329731	1329751	+	pRE1-2-444	0.9087	1	chr5	1329746	1329747	rs461132	TERT (-34579), CLPTM1L (+15261)
chr5	133861647	133861667	+	pRE1-2-445	0.8919	1	chr5	133861662	133861663	rs329118	PHF15 (-141)
chr5	139089081	139089112	-	pRE1-2-446	0.8854	12	chr5	139089089	139089090	rs165194	PSD2 (-86309), CXXC5 (+60796)
chr5	141114596	141114624	+	pRE1-2-447	0.8749	9	chr5	141114616	141114617	rs887269	ARAP3 (-52810), PCDH1 (+143334)
chr5	144774912	144774938	-	pRE1-2-448	0.8880	7	chr5	144774938	144774939	rs111653882	PRELID2 (+439974)
chr5	149792328	149792357	-	pRE1-2-449	0.8730	10	chr5	149792336	149792337	rs55796634	CD74 (-11)
chr5	162992645	162992666	+	pRE1-2-450	0.9341	2	chr5	162992648	162992649	rs17061938	MAT2B (+60071)
chr5	165794570	165794601	+	pRE1-2-451	0.8948	12	chr5	165794573	165794574	rs1392384	ODZ2 (-917257)
chr5	169980050	169980076	+	pRE1-2-452	0.8792	7	chr5	169980053	169980054	rs10056421	GABRP (-230660), KCNMB1 (-163425)
chr5	176085155	176085175	+	pRE1-2-453	0.8743	1	chr5	176085167	176085168	rs748743	UNC5A (-152395), TSPAN17 (+10777)
chr5	177876282	177876313	-	pRE1-2-454	0.8805	12	chr5	177876308	177876309	rs4976725	AGXT2L2 (-216495), COL23A1 (+141258)
chr5	2239033	2239054	+	pRE1-2-455	0.8803	2	chr5	2239044	2239045	rs6555075	IRX4 (-356164), IRX2 (+512725)
chr5	2814003	2814029	-	pRE1-2-456	0.8782	7	chr5	2814009	2814010	rs74535404	IRX1 (-782152), C5orf38 (+61754)
chr5	31166021	31166052	-	pRE1-2-457	0.8997	12	chr5	31166029	31166030	rs68189045	CDH6 (-27759)
chr5	40835080	40835111	+	pRE1-2-458	0.8932	12	chr5	40835087	40835088	rs2270625	RPL37 (+291)
chr5	473148	473168	+	pRE1-2-459	0.8728	1	chr5	473159	473160	rs76348935	EXOC3 (+29824), SLC9A3 (+51391)
chr5	5583764	5583785	-	pRE1-2-460	0.8906	2	chr5	5583782	5583783	rs16875794	ADAMTS16 (+443332), MED10 (+794864)
chr5	631835	631860	-	pRE1-2-461	0.8729	6	chr5	631854	631855	rs1697986	CEP72 (+19443), TPPP (+61662)
chr5	632123	632142	-	pRE1-2-462	0.8708	0	chr5	632138	632139	rs28376799	CEP72 (+19728), TPPP (+61377)
chr5	7012363	7012384	+	pRE1-2-463	0.8790	2	chr5	7012376	7012377	rs73737218	ADCY2 (-383969), POLS (+297656)
chr5	77806442	77806473	+	pRE1-2-464	0.8867	12	chr5	77806464	77806465	rs55841721	LHFPL2 (+138190), SCAMP1 (+150119)
chr5	78924292	78924319	-	pRE1-2-465	0.8965	8	chr5	78924312	78924313	rs6877965	CMYA5 (-61353), PAPD4 (+16063)
chr5	81611599	81611619	-	pRE1-2-466	0.8749	1	chr5	81611613	81611614	rs59984974	ATP6AP1L (+10856), TMEM167A (+761663)
chr5	96271515	96271546	+	pRE1-2-467	0.8940	12	chr5	96271537	96271538	rs79785803	LNPEP (-22625), ERAP2 (+59887)
chr5	98265339	98265359	-	pRE1-2-468	0.8722	1	chr5	98265354	98265355	rs73155410	CHD1 (-3111)
chr6	10743960	10743980	+	pRE1-2-469	0.8756	1	chr6	10743971	10743972	rs521417	TMEM14B (-4025)
chr6	121190730	121190757	-	pRE1-2-470	0.9225	8	chr6	121190749	121190750	rs80285215	C6orf170 (+464900)
chr6	125421139	125421159	-	pRE1-2-471	0.8964	1	chr6	125421156	125421157	rs538431	TPD52L1 (-53730), RNF217 (+116635)
chr6	134435946	134435975	-	pRE1-2-472	0.8775	10	chr6	134435968	134435969	rs6916139	SLC2A12 (-62172), SGK1 (+203235)
chr6	146056454	146056484	+	pRE1-2-473	0.8707	11	chr6	146056475	146056476	rs2235482	EPM2A (+522)
chr6	149795499	149795530	-	pRE1-2-474	0.8728	12	chr6	149795528	149795529	rs116212997	TFL (+10515), MAP3K7IP2 (+156452)
chr6	151711483	151711512	-	pRE1-2-475	0.9086	10	chr6	151711489	151711490	rs112374479	ZBTB2 (+1179), AKAP12 (+150364)
chr6	159065171	159065202	+	pRE1-2-476	0.8828	12	chr6	159065171	159065172	rs9364985	DYNLT1 (+553)
chr6	160427488	160427511	-	pRE1-2-477	0.9057	4	chr6	160427510	160427511	rs10945647	SLC22A1 (-115363), IGF2R (+37369)
chr6	16129050	16129079	+	pRE1-2-478	0.8913	10	chr6	16129071	16129072	rs760632	MYLIP (-252)
chr6	161675943	161675974	+	pRE1-2-479	0.8763	12	chr6	161675949	161675950	rs6911180	AGPAT4 (+19148), MAP3K4 (+263137)
chr6	1657523	1657543	+	pRE1-2-480	0.8731	1	chr6	1657538	1657539	rs2814823	FOXC1 (+46852), GMDS (+588313)
chr6	28770727	28770755	+	pRE1-2-481	0.9013	9	chr6	28770730	28770731	rs114656169	SCAND3 (-215629), TRIM27 (+121027)
chr6	28770727	28770755	+	pRE1-2-481	0.9013	9	chr6	28770730	28770731	rs57491524	SCAND3 (-215629), TRIM27 (+121027)
chr6	29670501	29670532	-	pRE1-2-482	0.8910	12	chr6	29670511	29670512	rs115337563	ZFP57 (-25586), HLA-F (-20600)
chr6	29670501	29670532	-	pRE1-2-482	0.8910	12	chr6	29670511	29670512	rs4711196	ZFP57 (-25586), HLA-F (-20600)
chr6	29670519	29670539	-	pRE1-2-483	0.8756	1	chr6	29670535	29670536	rs114048949	ZFP57 (-25598), HLA-F (-20588)
chr6	29670519	29670539	-	pRE1-2-483	0.8756	1	chr6	29670535	29670536	rs6456993	ZFP57 (-25598), HLA-F (-20588)
chr6	2971233	2971264	-	pRE1-2-484	0.8720	12	chr6	2971260	2971261	rs6938590	SERPINB6 (+841)
chr6	29720800	29720825	-	pRE1-2-485	0.8774	6	chr6	29720820	29720821	rs17184911	LOC554223 (-38870), HLA-F (+29696)
chr6	31126222	31126244	-	pRE1-2-486	0.9142	3	chr6	31126229	31126230	rs114074234	CCHCR1 (-667), TCF19 (-70)
chr6	31126222	31126244	-	pRE1-2-486	0.9142	3	chr6	31126229	31126230	rs9263786	CCHCR1 (-667), TCF19 (-70)
chr6	31126222	31126244	-	pRE1-2-486	0.9142	3	chr6	31126231	31126232	rs116616662	CCHCR1 (-667), TCF19 (-70)
chr6	31126222	31126244	-	pRE1-2-486	0.9142	3	chr6	31126231	31126232	rs17197087	CCHCR1 (-667), TCF19 (-70)
chr6	31275715	31275743	-	pRE1-2-487	0.8804	9	chr6	31275741	31275742	rs115343203	MICA (-95642), HLA-C (-35874)
chr6	31275715	31275743	-	pRE1-2-487	0.8804	9	chr6	31275741	31275742	rs28600230	MICA (-95642), HLA-C (-35874)
chr6	31343674	31343701	-	pRE1-2-488	0.9332	8	chr6	31343701	31343702	rs4959067	HLA-C (-103833), MICA (-27683)
chr6	32821422	32821452	-	pRE1-2-489	0.8786	11	chr6	32821446	32821447	rs2071536	PSMB9 (-501), TAP1 (+311)
chr6	33266997	33267023	+	pRE1-2-490	0.8736	7	chr6	33267013	33267014	rs73410003	RGL2 (-272)
chr6	33993760	33993791	-	pRE1-2-491	0.8916	12	chr6	33993790	33993791	rs9469687	MLN (-221983), GRM4 (+107860)
chr6	42116050	42116078	+	pRE1-2-492	0.8724	9	chr6	42116050	42116051	rs7770394	GUCA1A (-7080), TAF8 (+97813)
chr6	52381225	52381246	-	pRE1-2-493	0.8846	2	chr6	52381231	52381232	rs62407919	TRAM2 (+60626), EFHC1 (+96242)
chr6	52529037	52529064	-	pRE1-2-494	0.8803	8	chr6	52529045	52529046	rs1513356	TRAM2 (-87189), TMEM14A (-6833)
chr6	89248018	89248043	-	pRE1-2-495	0.9117	6	chr6	89248037	89248038	rs7742156	CNR1 (-372264), RNGTT (+425317)
chr7	100425398	100425427	+	pRE1-2-496	0.8768	10	chr7	100425406	100425407	rs113496216	EPHB4 (-270)
chr7	100464857	100464888	-	pRE1-2-497	0.8937	12	chr7	100464887	100464888	rs2571596	TRIP6 (-77)
chr7	100680316	100680343	+	pRE1-2-498	0.9087	8	chr7	100680335	100680336	rs74687161	TRIM56 (-48456), MUC17 (+16966)
chr7	100809441	100809461	-	pRE1-2-499	0.8787	1	chr7	100809457	100809458	rs75741381	VGF (-599)
chr7	100868169	100868190	-	pRE1-2-500	0.8838	2	chr7	100868179	100868180	rs58680639	PLOD3 (-7169), CLDN15 (+12936)
chr7	101930464	101930484	+	pRE1-2-501	0.8805	1	chr7	101930479	101930480	rs114907546	PRKRIP1 (-106330), SH2B2 (+2069)
chr7	101948212	101948232	-	pRE1-2-502	0.8966	1	chr7	101948232	101948233	rs74759029	PRKRIP1 (-88582), SH2B2 (+19817)
chr7	105054673	105054694	+	pRE1-2-503	0.8788	2	chr7	105054678	105054679	rs75002789	SRPK2 (-25343), PUS7 (+108001)
chr7	112213946	112213975	-	pRE1-2-504	0.8773	10	chr7	112213955	112213956	rs60200306	C7orf53 (+93053), TMEM168 (+216517)
chr7	123388995	123389015	+	pRE1-2-505	0.8823	1	chr7	123389007	123389008	rs11550942	WASL (+111)
chr7	127457033	127457060	+	pRE1-2-506	0.8782	8	chr7	127457050	127457051	rs113037958	SND1 (+164845), LRRC4 (+213955)
chr7	129041236	129041266	-	pRE1-2-507	0.8816	11	chr7	129041260	129041261	rs114805286	NRF1 (-210304), AHCYL2 (+176387)
chr7	129431102	129431123	-	pRE1-2-508	0.9101	2	chr7	129431122	129431123	rs73487527	UBE2H (+161676), NRF1 (+179558)
chr7	146166217	146166247	-	pRE1-2-509	0.8938	11	chr7	146166226	146166227	rs117176982	CNTNAP2 (+352779)
chr7	148673085	148673112	+	pRE1-2-510	0.8992	8	chr7	148673093	148673094	rs73160311	EZH2 (-91685), PDIA4 (+52683)
chr7	151536806	151536826	-	pRE1-2-511	0.9451	1	chr7	151536823	151536824	rs55858267	RHEB (-319806), PRKAG2 (+37500)
chr7	153752780	153752801	-	pRE1-2-512	0.9559	2	chr7	153752789	153752790	rs79536510	DPP6 (+3014)
chr7	154862221	154862251	-	pRE1-2-513	0.8960	11	chr7	154862244	154862245	rs78566329	HTR5A (-310)
chr7	158002311	158002330	+	pRE1-2-514	0.8834	0	chr7	158002311	158002312	rs77172137	PTPRN2 (+378161), DNAJB6 (+872611)
chr7	158649037	158649066	-	pRE1-2-515	0.8703	10	chr7	158649062	158649063	rs73527662	ESYT2 (-26733), VIPR2 (+288597)
chr7	1758650	1758671	-	pRE1-2-516	0.8993	2	chr7	1758671	1758672	rs4997844	ELFN1 (+9863), MAD1L1 (+513922)
chr7	17729163	17729188	+	pRE1-2-517	0.8716	6	chr7	17729181	17729182	rs17138165	SNX13 (+250955), AHR (+390900)
chr7	23101161	23101182	+	pRE1-2-518	0.8908	2	chr7	23101169	23101170	rs114167415	FAM126A (-47402), KLHL7 (-44181)
chr7	41694321	41694351	-	pRE1-2-519	0.8709	11	chr7	41694330	41694331	rs28507640	INHBA (+48370)
chr7	44240391	44240411	+	pRE1-2-520	0.8872	1	chr7	44240406	44240407	rs1004558	YKT6 (-177)
chr7	45109982	45110003	+	pRE1-2-521	0.8794	2	chr7	45109984	45109985	rs116319289	NACAD (+18500), CCM2 (+70206)
chr7	45151082	45151113	+	pRE1-2-522	0.8838	12	chr7	45151103	45151104	rs115021025	TBRG4 (+219)
chr7	46499724	46499753	+	pRE1-2-523	0.8737	10	chr7	46499724	46499725	rs111242105	IGFBP3 (-538868)
chr7	51233235	51233254	+	pRE1-2-524	0.8907	0	chr7	51233239	51233240	rs28793102	GRB10 (-433180), COBL (+151270)
chr7	51519057	51519088	-	pRE1-2-525	0.8806	12	chr7	51519063	51519064	rs76895640	COBL (-134558)
chr7	5259168	5259199	-	pRE1-2-526	0.8840	12	chr7	5259178	5259179	rs77010558	SLC29A4 (-63377), WIPI2 (+29349)
chr7	5259178	5259199	-	pRE1-2-527	0.9327	2	chr7	5259198	5259199	rs28479319	SLC29A4 (-63372), WIPI2 (+29354)
chr7	562198	562228	-	pRE1-2-528	0.8719	11	chr7	562224	562225	rs9801136	PDGFA (-2732)
chr7	63387401	63387425	-	pRE1-2-529	0.8929	5	chr7	63387425	63387426	rs75922475	LOC643955 (-622979), ZNF727 (-118408)
chr7	64973805	64973829	+	pRE1-2-530	0.8797	5	chr7	64973824	64973825	rs3981393	VKORC1L1 (-364440), ZNF92 (+135049)
chr7	65285443	65285464	-	pRE1-2-531	0.9372	2	chr7	65285448	65285449	rs62469938	VKORC1L1 (-52803), ZNF92 (+446686)
chr7	66767933	66767953	-	pRE1-2-532	0.8793	1	chr7	66767948	66767949	rs76054344	TYW1 (+306126)
chr7	6755709	6755729	+	pRE1-2-533	0.8739	1	chr7	6755723	6755724	rs6954012	PMS2CL (-13727), ZNF12 (-9153)
chr7	75987792	75987812	-	pRE1-2-534	0.8845	1	chr7	75987811	75987812	rs917422	YWHAG (+540)
chr7	77325899	77325926	-	pRE1-2-535	0.8703	8	chr7	77325918	77325919	rs79095281	RSBN1L (+170)
chr7	936350	936377	-	pRE1-2-536	0.9217	8	chr7	936355	936356	rs28362759	C7orf20 (+20173), ADAP1 (+57942)
chr8	102419226	102419256	+	pRE1-2-537	0.8750	11	chr8	102419228	102419229	rs77440130	GRHL2 (-85427), NACAP1 (+38120)
chr8	102419226	102419246	+	pRE1-2-537	0.8750	1	chr8	102419241	102419242	rs75177997	GRHL2 (-85432), NACAP1 (+38115)
chr8	103541004	103541032	-	pRE1-2-538	0.8736	9	chr8	103541013	103541014	rs114762434	UBR5 (-116523), ODF1 (-22830)
chr8	103755277	103755306	+	pRE1-2-539	0.8844	10	chr8	103755300	103755301	rs2513892	KLF10 (-87309), AZIN1 (+121105)
chr8	10847823	10847852	-	pRE1-2-540	0.8780	10	chr8	10847831	10847832	rs113881758	SOX7 (-259816), XKR6 (+211037)
chr8	119238313	119238340	-	pRE1-2-541	0.8752	8	chr8	119238334	119238335	rs9632826	EXT1 (-114269), TNFRSF11B (+726056)
chr8	12446349	12446376	+	pRE1-2-542	0.9037	8	chr8	12446353	12446354	rs71520457	LONRF1 (+166629), ZNF705D (+238222)
chr8	12989489	12989518	+	pRE1-2-543	0.8850	10	chr8	12989489	12989490	rs79141684	C8orf79 (+186321), DLC1 (+382925)
chr8	134309464	134309484	+	pRE1-2-544	0.9072	1	chr8	134309477	134309478	rs11575971	NDRG1 (+73)
chr8	134607629	134607650	-	pRE1-2-545	0.8798	2	chr8	134607645	134607646	rs113409408	ST3GAL1 (-23457)
chr8	137130239	137130259	+	pRE1-2-546	0.9381	1	chr8	137130244	137130245	rs62526589	KHDRBS3 (+660533)
chr8	143312924	143312945	+	pRE1-2-547	0.8798	2	chr8	143312932	143312933	rs4129585	FLJ43860 (-795605), TSNARE1 (+171608)
chr8	143376853	143376880	+	pRE1-2-548	0.9285	8	chr8	143376856	143376857	rs28396985	FLJ43860 (-859537), TSNARE1 (+107676)
chr8	143955894	143955922	+	pRE1-2-549	0.8709	9	chr8	143955915	143955916	rs5295	CYP11B1 (+5328), GML (+39691)
chr8	144309748	144309768	+	pRE1-2-550	0.9240	1	chr8	144309758	144309759	rs35967260	ZFP41 (-19351), GPIHBP1 (+14690)
chr8	145104666	145104695	+	pRE1-2-551	0.8926	10	chr8	145104672	145104673	rs28450485	OPLAH (+10903), SPATC1 (+18099)
chr8	145550461	145550491	+	pRE1-2-552	0.8920	11	chr8	145550464	145550465	rs7003945	DGAT1 (+91)
chr8	1938850	1938874	-	pRE1-2-553	0.9161	5	chr8	1938866	1938867	rs76866639	MYOM2 (-54296), KBTBD11 (+16818)
chr8	1938949	1938973	-	pRE1-2-554	0.9161	5	chr8	1938972	1938973	rs77113150	MYOM2 (-54197), KBTBD11 (+16917)
chr8	1938982	1939006	-	pRE1-2-555	0.9161	5	chr8	1939005	1939006	rs80257896	MYOM2 (-54164), KBTBD11 (+16950)
chr8	1939015	1939039	-	pRE1-2-556	0.9161	5	chr8	1939038	1939039	rs74857189	MYOM2 (-54131), KBTBD11 (+16983)
chr8	1939048	1939072	-	pRE1-2-557	0.9161	5	chr8	1939071	1939072	rs34830204	MYOM2 (-54098), KBTBD11 (+17016)
chr8	2003873	2003901	+	pRE1-2-558	0.8791	9	chr8	2003877	2003878	rs2053411	MYOM2 (+10729)
chr8	21860728	21860749	-	pRE1-2-559	0.9645	2	chr8	21860746	21860747	rs34033679	NPM2 (-21615), XPO7 (+83559)
chr8	26108096	26108123	+	pRE1-2-560	0.8829	8	chr8	26108103	26108104	rs1825183	EBF2 (-205718), BNIP3L (-132413)
chr8	2646058	2646086	+	pRE1-2-561	0.8785	9	chr8	2646076	2646077	rs111810155	MYOM2 (+652914)
chr8	27758908	27758927	-	pRE1-2-562	0.9054	0	chr8	27758921	27758922	rs17058190	PBK (-63569), SCARA5 (+91280)
chr8	30584942	30584964	+	pRE1-2-563	0.8904	3	chr8	30584943	30584944	rs2280856	GSR (+490)
chr8	39840233	39840262	-	pRE1-2-564	0.8722	10	chr8	39840257	39840258	rs115754126	C8orf4 (-170741), IDO2 (+47774)
chr8	40686946	40686967	-	pRE1-2-565	0.8757	2	chr8	40686955	40686956	rs72641568	ZMAT4 (+68386), C8orf4 (+675968)
chr8	4147162	4147183	-	pRE1-2-566	0.9216	2	chr8	4147168	4147169	rs76608372	CSMD1 (+705155)
chr8	41754186	41754206	-	pRE1-2-567	0.8954	1	chr8	41754204	41754205	rs77646170	ANK1 (+84)
chr8	42911318	42911340	+	pRE1-2-568	0.9083	3	chr8	42911334	42911335	rs73675449	FNTA (-113)
chr8	50824458	50824489	+	pRE1-2-569	0.8712	12	chr8	50824465	50824466	rs62503973	SNTG1 (-123)
chr8	56987217	56987243	-	pRE1-2-570	0.8795	7	chr8	56987239	56987240	rs76107605	RPS20 (-90)
chr8	64604329	64604355	+	pRE1-2-571	0.9145	7	chr8	64604349	64604350	rs978336	BHLHE22 (-888472), YTHDF3 (+523221)
chr8	67098711	67098737	-	pRE1-2-572	0.8782	7	chr8	67098716	67098717	rs74405013	RRS1 (-242539), CRH (-8026)
chr8	67098711	67098737	-	pRE1-2-572	0.8782	7	chr8	67098736	67098737	rs1870393	RRS1 (-242539), CRH (-8026)
chr8	9274285	9274306	-	pRE1-2-573	0.9109	2	chr8	9274295	9274296	rs73525151	PPP1R3B (-266076), TNKS (-139149)
chr8	93978171	93978201	+	pRE1-2-574	0.8787	11	chr8	93978172	93978173	rs62520816	RUNX1T1 (-889821), C8orf83 (+51715)
chr9	115142106	115142133	-	pRE1-2-575	0.8814	8	chr9	115142133	115142134	rs4979110	HSDL2 (-231)
chr9	122015376	122015397	+	pRE1-2-576	0.9238	2	chr9	122015387	122015388	rs78426137	DBC1 (+116352)
chr9	123056500	123056528	+	pRE1-2-577	0.8981	9	chr9	123056507	123056508	rs78309681	DBC1 (-924775), CDK5RAP2 (+285923)
chr9	134158335	134158355	+	pRE1-2-578	0.8730	1	chr9	134158347	134158348	rs7861432	PPAPDC3 (-6736), NUP214 (+157364)
chr9	134158335	134158355	+	pRE1-2-578	0.8730	1	chr9	134158350	134158351	rs7861433	PPAPDC3 (-6736), NUP214 (+157364)
chr9	136592333	136592360	+	pRE1-2-579	0.8975	8	chr9	136592341	136592342	rs2283125	SARDH (+11132), DBH (+90862)
chr9	137633418	137633444	-	pRE1-2-580	0.8920	7	chr9	137633436	137633437	rs75307062	FCN2 (-139227), COL5A1 (+99779)
chr9	137969328	137969348	-	pRE1-2-581	0.9025	1	chr9	137969345	137969346	rs112459822	KIAA0649 (-402310), OLFM1 (+2249)
chr9	139459446	139459466	-	pRE1-2-582	0.8907	1	chr9	139459463	139459464	rs78822331	EGFL7 (-97921), NOTCH1 (-19218)
chr9	139481837	139481857	-	pRE1-2-583	0.8923	1	chr9	139481851	139481852	rs34235875	EGFL7 (-75530), NOTCH1 (-41609)
chr9	139566792	139566822	-	pRE1-2-584	0.8943	11	chr9	139566822	139566823	rs1051828	EGFL7 (+9430), AGPAT2 (+15104)
chr9	139858845	139858873	+	pRE1-2-585	0.8810	9	chr9	139858865	139858866	rs13292961	PTGDS (-12142), LCN12 (+12087)
chr9	140501864	140501892	+	pRE1-2-586	0.9335	9	chr9	140501864	140501865	rs112558800	ZMYND19 (-16941), EHMT1 (-11566)
chr9	140997665	140997692	-	pRE1-2-587	0.8959	8	chr9	140997684	140997685	rs12686672	TUBB4Q (-71772), CACNA1B (+225438)
chr9	209210	209237	+	pRE1-2-588	0.8891	8	chr9	209230	209231	rs62533311	CBWD1 (-30149), DOCK8 (-5641)
chr9	2923908	2923938	-	pRE1-2-589	0.8797	11	chr9	2923916	2923917	rs112246043	KIAA0020 (-79793), RFX3 (+602060)
chr9	2923918	2923938	-	pRE1-2-590	0.9036	1	chr9	2923924	2923925	rs74907278	KIAA0020 (-79798), RFX3 (+602055)
chr9	36720241	36720262	-	pRE1-2-591	0.8954	2	chr9	36720247	36720248	rs7021106	MELK (+147347), PAX5 (+314224)
chr9	5437633	5437654	+	pRE1-2-592	0.8902	2	chr9	5437649	5437650	rs41279565	C9orf46 (+216)
chr9	86106770	86106796	+	pRE1-2-593	0.8732	7	chr9	86106771	86106772	rs75744191	RASEF (-428740), FRMD3 (+46565)
chr9	92171367	92171395	-	pRE1-2-594	0.8715	9	chr9	92171377	92171378	rs77409758	SEMA4D (-76770), GADD45G (-48546)
chr9	96489487	96489507	-	pRE1-2-595	0.9166	1	chr9	96489504	96489505	rs114764619	PHF2 (+150588), BARX1 (+228111)
chrX	11157528	11157555	-	pRE1-2-596	0.8726	8	chrX	11157534	11157535	rs1009758	AMELX (-153991), HCCS (+28127)
chrX	153771303	153771324	-	pRE1-2-597	0.8872	2	chrX	153771319	153771320	rs112022908	IKBKG (+855)
chrX	16964933	16964960	+	pRE1-2-598	0.9233	8	chrX	16964953	16964954	rs6527757	REPS2 (+133)
chrX	23345406	23345427	-	pRE1-2-599	0.9475	2	chrX	23345414	23345415	rs114997068	PTCHD1 (-7568), DDX53 (+327330)
chrX	7971545	7971566	-	pRE1-2-600	0.9191	2	chrX	7971551	7971552	rs111770013	VCX3B (-461315), PNPLA4 (-75776)
chrX	91934413	91934432	-	pRE1-2-601	0.8907	0	chrX	91934422	91934423	rs79131361	PCDH11X (+844764), NAP1L3 (+994185)
chrX	91934413	91934432	-	pRE1-2-601	0.8907	0	chrX	91934423	91934424	rs77590787	PCDH11X (+844764), NAP1L3 (+994185)
